# Supplementary material for: The 2011 eruption of Nabro volcano, Eritrea: perspectives on magmatic processes from melt inclusions
Source: Contrib Mineral Petrol. 2017 Nov 27;173(1):1. doi: 10.1007/s00410-017-1425-2 (PMC6954031; doi:10.1007/s00410-017-1425-2)
Supplement: Supplementary file 2 — Supplementary material 2 (XLSX 95 KB) [file 410_2017_1425_MOESM2_ESM.xlsx]

## Sheet: Introduction
Supplementary data associated with “The 2011 eruption of Nabro volcano, Eritrea: perspectives on magmatic processes from melt inclusions”, Contributions to Mineralogy and Petrology
Amy Donovan1, Jon Blundy, Clive Oppenheimer, Iris Buisman
1 Department of Geography, King’s College London
Email: amy.donovan@kcl.ac.uk; Tel: 0207 848 1755
This file contains EPMA data for melt inclusions and their host crystals. It also contains ion probe data for melt inclusions.

## Sheet: MIs
	Rock sample	batch	H2O	H2O error	CO2	CO2 error	SiO2	TiO2	Al2O3	FeOT	MnO	MgO	CaO	Na2O	K2O	P2O5	Cr2O3	SO2	Cl	F	Total	Ti	V	Sr	Y	Zr	Nb	Ba	La	Ce	Pr	Nd	Sm	Eu	Gd	Tb	Dy	Ho	Er	Tm	Yb	Lu	Hf	Ta	Th	U
NAB11-S4-2-1	87	1	1.31764	0.0685281	2160.81	44.6132	48.6266	3.54169	16.7541	8.65408	0.0545493	4.87907	12.0021	3.47901	1.14358	0.406032	0	0.192466	0.0568136	0.209963	100	18762.5	362.121	500.027	24.2328	221.371	53.4575	365.675	29.5513	63.8191	7.97683	30.225	6.09675	1.97876	0.51699	0.740266	5.29189	0.941366	2.65416	0.326302	2.76278	0.316036	4.88381	3.94382	3.30744	1.08683
NAB11-M1-7-1	23	1	1.31799	0.0602235	1923.22	32.128	49.5299	3.19537	15.736	7.54146	0.0141663	5.08957	14.1429	2.92131	1.02181	0.443436	0	0.218508	0.0524866	0.0931511	100	18295.4	373.008	559.748	30.3432	221.491	46.926	299.786	35.1928	74.8745	9.71004	39.9707	8.0944	2.20197	6.30135	1.05353	5.87987	1.04854	2.43393	0.492638	2.23547	0.295456	4.55623	3.16133	4.441	0.834742
NAB11-M4-4-1	87	1	1.34165	0.0785527	2161.88	39.4461	47.4914	4.35693	16.462	8.77169	0.0981797	4.9768	12.4296	3.28912	1.11607	0.599167	0	0.171503	0.0672906	0.170254	100	24554	414.953	677.651	31.6778	243.004	57.7236	334.033	39.4356	83.1381	10.1764	40.6633	8.60134	2.51972	7.15514	1.12642	4.73042	1.16393	2.79139	0.397873	2.77519	0.430748	5.42365	4.25048	4.12844	0.919731
NAB11-S4-6-1	87	1	1.32552	0.066613	1496.43	37.1691	45.8299	4.77529	16.6441	10.6916	0.0609757	5.05572	11.7094	3.10151	1.04969	0.582932	0	0.212435	0.0587059	0.227911	100	25756	384.059	646.265	30.5917	230.525	53.4836	319.336	37.643	80.1334	9.95422	40.2423	8.55025	2.55812	7.87759	1.28591	5.93177	1.15841	2.44328	0.410774	1.92513	0.264238	5.2647	3.25748	3.65003	0.838431
NAB11-M1-5-2	23	1	1.27937	0.0587785	2903.77	257.494	45.3005	5.44534	13.5009	14.5271	0.123057	6.01476	8.99101	3.48992	1.53368	0.591685	0	0.321866	0.0698767	0.0904893	100	28836.6	439.282	739.25	31.9071	230.194	55.8201	391.375	41.7052	88.6528	10.588	45.9029	10.1114	3.17448	10.5478	1.26557	5.80916	1.32045	2.93438	0.411777	1.9928	0.298635	5.15532	3.41937	3.44399	1.03375
NAB11-M1-5-1	23	1	1.35056	0.066519	2068.36	31.777	45.8964	4.6239	14.4925	13.6061	0.222309	5.94332	8.94543	3.92021	1.20486	0.600599	0	0.287252	0.0568375	0.200365	100	23636.8	315.137	758.675	31.9574	239.468	57.7291	377.746	42.2033	89.0387	11.0522	41.1586	7.89865	2.6823	10.3115	1.38043	6.06691	1.04156	2.88859	0.447624	2.37423	0.32043	6.0952	3.9859	4.0981	1.11327
NAB11-M4-11-1	87	1	1.23237	0.0603547	3455.99	59.5338	46.4107	3.8372	14.5277	13.5325	0.267203	6.52597	9.26992	3.18249	1.34557	0.402972	0.0325136	0.395287	0.088969	0.181091	100	24191.6	383.126	688.054	32.7985	244.339	57.0696	403.269	42.8648	92.9824	10.9987	44.4716	7.82407	3.13926	9.16644	1.36892	6.02369	1.19648	3.12617	0.513795	2.76699	0.494974	4.87381	3.31177	3.55853	0.99852
NAB11-M4-2-1	87	1	1.14968	0.0572813	716.991	13.8935	45.7584	4.69902	13.0203	14.7593	0.255471	6.50723	9.2346	3.41747	1.17116	0.485469	0.0187646	0.471841	0.0413031	0.159447	100	27155.4	392.941	601.739	32.6432	249.894	52.4106	348.848	39.6985	85.588	10.8416	40.7954	7.95126	3.00938	10.2146	1.38201	5.90942	1.09693	2.59438	0.411655	2.00861	0.341626	5.13624	3.22154	3.35618	0.970736
NAB11-M1-6-5	23	1	1.31186	0.063911	1141.68	17.0635	46.157	5.12223	12.966	13.2014	0.118184	7.45222	9.73589	2.89485	1.42574	0.520071	0	0.221608	0.0486581	0.136202	100	29018.7	438.738	595.241	32.0223	239.072	55.4182	382.987	40.0182	86.8552	10.6065	42.7327	8.57129	3.16839	6.02186	1.21251	6.37749	1.25661	2.79585	0.545965	2.55721	0.185394	4.71382	3.95043	3.77213	0.963068
NAB11-M3-3-1	23	1	1.20352	0.0498233	1621.87	25.909	45.5191	4.75603	13.2968	13.8997	0.113572	7.10907	9.93949	3.15693	1.12297	0.511754	0	0.270504	0.0513008	0.252742	100	26380.2	396.082	634.651	31.5173	225.873	50.9892	354.321	37.804	80.1439	9.96524	41.6015	9.08128	3.22904	8.80383	1.2592	6.40025	1.14846	2.80411	0.454857	1.86732	0.316451	4.7291	3.09206	2.80612	0.709823
NAB11-M3-18-1	23	1	1.33631	0.0440427	2184.42	43.0754	47.2634	4.26538	13.9543	13.8073	0.127498	5.65335	9.00193	3.39822	1.39287	0.451247	0.00660509	0.487475	0.0425328	0.147714	100	25854.2	391.293	730.593	29.467	202.068	47.2081	462.203	39.0502	82.6058	9.93172	41.2513	8.81663	4.02637	5.08056	1.16305	5.12063	0.920733	2.38761	0.481881	2.09202	0.287581	4.24962	3.12725	3.09798	0.785236
NAB11-M4-8-1	87	1	1.26284	0.0640894	1138.22	20.9456	47.8742	3.97485	14.3705	12.7825	0.201502	5.42941	8.83445	3.90099	1.31687	0.875004	0	0.247363	0.0603696	0.132001	100	23478.1	283.259	780.183	41.618	309.375	79.9968	519.094	59.742	122.985	14.7929	60.0602	12.5587	3.80222	10.4553	1.766	8.0513	1.60258	3.85819	0.57348	3.41473	0.376967	6.15608	5.59708	4.73497	1.42151
NAB11-M4-9-1	87	1	1.43553	0.0601854	320.453	14.2839	49.1072	3.54318	15.3083	11.3365	0.0987657	4.58198	8.48147	4.38868	1.58267	1.22405	0	0.189779	0.0569841	0.100377	100	21360.3	251.837		48.1905	342.55	84.4423	550.955	67.3983	144.936	17.7596	68.1672	13.9799	4.47687	12.5689	2.13088	9.28387	1.70787	4.32899	0.683625	3.23704	0.456197	7.21752	5.81499	6.14699	1.40076
NAB11-M4-6-2	87	1	1.44012	0.0448037	1744.67	25.4756	48.2046	3.6382	15.0382	12.3334	0.222469	5.01977	8.6031	4.06241	1.4873	0.757316	0.0517626	0.368445	0.0582704	0.154787	100	20253.7	251.608	750.605	35.8391	257.25	59.9855	456.078	49.8154	104.926	12.6309	50.185	10.7824	3.54305	10.5253	1.50902	7.84274	1.37903	3.70399	0.553194	2.47758	0.331828	5.36718	4.63677	4.16192	1.22981
NAB11-M4-12-1	87	1	1.43507	0.0707571	1719.53	28.8121	47.5538	3.29962	18.5481	10.6451	0.146089	3.91062	9.733	4.0223	1.06591	0.724494	0	0.174641	0.0584156	0.117941	100	23782.4	285.671	774.585	40.5806	301.533	73.7338	482.615	54.7791	116.076	13.8653	58.8217	11.4483	4.21828	11.0256	1.53846	7.18965	1.56088	3.45898	0.517015	2.93366	0.375063	6.3505	5.15885	5.17438	1.44736
NAB11-M4-3-1	87	1	0.353175	0.0170765	520.527	19.2567	51.6798	2.19171	17.3215	8.22054	0.3055	2.89093	6.19752	7.37888	2.37208	1.03208	0	0.154812	0.105421	0.14928	100	12238.5	109.001	726.92	47.3008	393.377	102.686	709.558	72.9947	151.506	17.817	69.5555	13.982	4.56103	12.3866	1.74157	9.56865	1.83656	4.27134	0.695638	3.98574	0.554482	6.96472	7.50366	7.00422	1.93803
NAB11-M4-6-1	87	1	1.25115	0.0557908	1921.53	93.5762	48.5295	3.68784	14.9452	12.0231	0.179181	4.95044	8.7314	4.10152	1.5003	0.748012	0	0.373526	0.069729	0.160387	100	20230.2	252.037	685.365	34.786	249.058	59.1947	440.927	47.0821	100.357	11.9271	47.2144	9.89946	3.22358	12.6147	1.36169	6.56364	1.25079	3.82346	0.547743	2.36319	0.307953	5.12384	4.33734	3.81391	0.921515
NAB-11-M4-12-3	87	1	1.19015	0.101319	1569.31	24.4223	47.3958	4.26131	14.3672	12.6182	0.181239	5.31496	8.2851	4.30384	1.65273	1.05955	0	0.235173	0.0688932	0.256035	100	23204.2	278.348	788.354	39.024	275.502	76.2329	476.564	52.7352	112.975	13.9445	54.9567	10.9106	4.09341	9.52066	1.55139	7.1648	1.27887	3.7027	0.561413	2.97625	0.380412	6.48789	4.9177	4.35888	1.15315
NAB11-M4-12-2	87	1	1.3263	0.0436532	1623.55	18.6339	47.3785	4.08124	14.707	12.4303	0.254542	4.97647	8.92819	4.24559	1.43119	0.855011	0	0.425963	0.085312	0.200588	100	23925.1	290.415	800.568	40.5367	306.794	78.8309	493.917	54.8447	118.186	14.7637	58.6326	10.5726	4.14541	12.1158	1.65823	7.43799	1.52896	3.5863	0.546716	2.84686	0.460895	7.25318	6.08219	4.95479	1.44467
NAB11-M4-8-4	87	1	1.23717	0.0597049	1564.21	31.6816	47.7488	3.38722	14.675	12.2716	0.287727	5.44158	9.14206	3.91423	1.30461	1.23619	0	0.276323	0.0695348	0.245239	100	20794.3	244.701	790.239	42.5025	325.586	80.5237	514.307	60.6777	126.914	15.5542	63.8859	11.7686	4.13692	11.2997	1.4714	8.33824	1.29792	3.77377	0.683203	3.68727	0.471488	6.75802	6.10657	5.85674	1.49407
NAB11-S4-1-3	87	1	1.69278	0.0832641	307.458	19.6458	50.3771	3.12712	17.2678	9.49199	0.262434	3.15199	7.2756	5.20203	1.81795	1.55149	0	0.223115	0.146955	0.104437	100	16595.3	167.871	738.147	46.7898	308.815	74.0847	539.489	57.2176	123.96	15.466	65.4794	13.8535	4.289	14.1563	1.92498	8.21012	1.69597	4.27069	0.667964	3.03629	0.535168	6.54363	5.03409	5.81325	1.40709
NAB11-S4-1-1	87	1	1.6404	0.0797982	210.574	15.7412	51.7481	2.77552	17.5743	8.99896	0.272806	3.04124	6.77553	5.26356	1.91733	1.18847	0	0.151582	0.135189	0.157451	100	15115.3	170.021	720.641	49.2646	408.068	92.2165	607.597	71.1137	147.171	17.1658	67.6932	13.0772	3.92339	18.7602	1.79022	8.19404	1.70234	4.47045	0.643998	2.26839	0.505361	8.35491	6.36325	8.08316	1.97185
NAB11-M1-6-3	23	1	1.23628	0.0335091	194.379	7.43771	45.473	4.36823	13.2121	13.6182	0.177496	7.34807	9.93469	3.14508	1.39878	0.636556	0	0.37753	0.0455944	0.264634	100
NAB11-M4-10-1	87	1	0.722159	0.0306684	93.5543	10.6841	45.4196	4.80006	12.3857	13.5062	0.305093	6.82112	11.1502	3.18674	1.442	0.584268	0	0.136935	0.0638757	0.198055	100
NAB11-M1-6-2	23	1	0.42643	0.0212026	37.0006	4.62365	44.8002	5.46533	12.4158	14.9132	0.244104	5.20434	10.9505	3.41716	1.46432	0.597202	0	0.178106	0.059469	0.290213	100
NAB11-M1-9-1	23	1	0.572737	0.0457335	690.759	23.5648	46.4249	4.84651	13.3645	14.0577	0.220389	6.04638	7.88134	3.88825	2.047	0.735284	0	0.283888	0.0649417	0.138955	100
NAB11-M4-8-2	87	1	1.19621	0.0499012	97.692	8.65566	47.2309	4.11928	14.5185	13.2071	0.236841	5.47901	8.75049	3.70745	1.30853	0.980483	0	0.239767	0.0661317	0.155456	100
NAB11-M4-8-3	87	1	1.27286	0.058525	730.1	21.324	47.4147	4.10923	14.4414	12.8926	0.0166147	5.37001	8.96153	3.82321	1.42315	0.950197	0	0.250851	0.0534116	0.29305	100
NAB11-M4-7-2	87	1	1.05072	0.0507391	251.547	11.883	45.6277	5.12668	14.2073	13.8812	0.239984	5.96836	8.79578	4.01529	1.22188	0.5778	0	0.253771	0.0842498	0	100
NAB11-M1-12-3	23	1	1.30198	0.0930972	239.093	12.802	48.5298	3.98476	13.9754	12.5396	0.264258	4.60437	8.44854	4.16645	1.84209	1.28761	0	0.180669	0.0886608	0.0879507	100
NAB11-M3-16-1	62	2		0.0144007	3150.6	138.04	47.3171	3.94698	17.0997	9.86052	0.120751	3.89207	11.4858	4.39072	0.925756	0.456629	0.0190918	0.325348	0.0562913	0.103332	100	22956.4	328.7	731.541	35.6464	300.427	63.9995	398.846	45.8399	100.387	12.6772	50.527	10.592	3.47057	9.09542	1.28021	7.67602	1.32789	2.84004	0.511128	3.0824	0.373947	6.12034	4.43175	5.03581	1.15816
NAB11-M5-4-1	86	2	1.04162	0.145747	2542.16	38.0676	45.7266	4.99172	13.4426	14.0723	0.35903	6.14207	9.02454	3.52726	1.39372	0.839795	0	0.317946	0.068406	0.0940077	100	11384.8	140.042	995.161	14.038	103.255	25.4425	189.752	18.1334	38.8864	4.80675	18.5258	3.76709	1.31494	4.18889	0.488513	2.50603	0.550621	1.08125	0.195302	0.946228	0.122763	2.14952	1.71107	1.36342	0.348021
NAB11-M5-2-1	86	2	1.2434	0.0676541	1772.15	37.3021	46.4843	4.20417	14.4928	13.7427	0.145214	5.5824	8.75661	3.84686	1.23602	0.791144	0	0.442872	0.071201	0.203862	100	15048.2	194.018	931.74	22.0593	174.872	46.1637	293.744	31.2095	64.72	7.86267	31.6087	5.89813	2.19181	6.76162	0.84754	4.23737	0.796246	1.98214	0.272242	1.36908	0.218874	3.84073	3.41612	3.1036	0.766708
NAB11-M5-16-3	86	2	1.46202	0.0250612	786.817	24.9347	47.0392	4.68748	14.0281	13.1399	0.165894	5.80977	8.95659	3.47026	1.47635	0.431384	0.0449276	0.434465	0.0659004	0.249885	100	28465.3	479.384	555.218	32.6061	233.152	52.7998	385.1	38.7645	82.9932	10.3485	40.1688	8.52325	2.75099	7.38003	1.20961	5.73562	1.23224	2.98579	0.434498	2.54123	0.309758	6.17521	3.53705	3.65199	0.813208
NAB11-M5-16-1	86	2	1.39323	0.0738752	866.463	27.6753	45.725	4.50482	13.7902	14.9002	0.239616	5.97981	9.11931	3.22867	1.35822	0.426451	0	0.444644	0.0677763	0.215325	100	27942.1	479.337	560.839	33.9563	251.503	57.9017	384.74	40.2759	86.0868	10.9603	41.482	8.39798	2.92821	8.6763	1.20354	6.36477	1.32113	3.15521	0.54703	2.66872	0.29392	5.48974	3.81225	3.75323	1.19482
NAB11-M3-7-1	85	2	1.38475	0.0778778	933.974	36.8939	45.1761	5.14029	14.0295	14.1387	0.179652	5.40404	9.4483	3.79872	1.23873	0.643772	0	0.491494	0.0949264	0.215874	100	30464.3	390.875	663.844	36.5224	264.472	62.0589	380.895	45.4642	93.739	11.626	48.2689	10.793	3.66217	10.2839	1.5743	6.47273	1.51169	2.77291	0.478798	2.56664	0.309456	5.42184	4.04679	3.90992	0.879118
NAB11-S4-16-7	83	2	1.43257	0.0427566	1587.69	32.7845	47.6322	4.24543	14.5632	13.0143	0.209261	5.23973	9.50598	2.55257	1.36563	0.951521	0	0.404673	0.0794986	0.236034	100	18775.5	225.331	868.573	31.7095	232.695	59.9825	384.23	42.164	89.1338	10.8615	42.6464	7.76439	2.98354	9.70309	1.26693	5.78679	1.10985	2.50822	0.437304	2.35203	0.317746	4.86679	3.98823	3.67281	0.930564
NAB11-M5-20-3	83	2	1.4418	0.0359732	1903.68	49.2014	47.2904	4.1051	14.6489	12.8766	0.172256	5.1818	8.56933	3.66849	1.70257	1.06645	0.0546007	0.414826	0.0626566	0.185981	100	15606.8	191.03	944.777	26.848	195.166	49.0217	322.24	38.3653	82.04	9.76962	38.6845	7.81497	2.2302	7.61078	0.961513	4.79281	0.886787	2.23854	0.382137	1.3123	0.286764	3.94289	2.91577	2.90767	0.605199
NAB11-S4-11-1	83	2	0.540796	0.0322537	1138.85	42.6334	45.6174	4.85986	14.3958	14.0429	0.142822	5.53065	9.3387	3.37707	1.27444	0.484046	0.0778937	0.570584	0.0640236	0.224133	100	20587.3	276.746	712.461	23.0117	173.516	41.9056	302.27	31.4468	64.269	7.70864	31.9693	7.13646	2.00071	6.11216	0.894135	4.10696	0.78124	1.95799	0.361992	1.67705	0.202568	3.58373	2.70906	2.87033	0.765953
NAB11-M1-8-1	83	2	0.915798	0.0454135	357.109	17.3104	47.3452	4.03981	14.7396	12.5486	0.322135	5.18445	8.83153	4.26007	1.37006	0.691664	0	0.256311	0.0825339	0.327908	100	15252.1	207.084	825.357	27.1295	179.172	46.5529	317.676	36.0148	77.6801	9.68767	38.4744	7.95026	2.63622	8.7764	1.18212	4.73281	0.89733	2.41493	0.349971	1.6232	0.220194	3.70675	2.98143	3.42097	0.653373
NAB11-M5-14-2	86	2	0.559998	0.034442	996.099	19.3432	44.4077	5.42598	13.5026	14.3102	0.183574	5.67857	9.31575	4.54131	1.3094	0.57851	0.00511601	0.474485	0.0893797	0.177556	100	29187.1	401.04	659.762	31.8321	235.556	56.6666	375.684	38.44	83.2027	10.6702	40.7888	8.85766	2.72279	6.53505	1.131	5.46373	1.00472	2.457	0.44689	2.32228	0.29638	4.93447	3.62778	2.61506	0.711998
NAB11-M5-14-3	86	2	0.664339	0.042672	198.011	8.79365	44.8004	5.36137	14.417	13.9952	0.182826	5.46956	9.5622	3.71969	1.22443	0.645937	0	0.440805	0.0703578	0.110384	100	28054.1	367.265	648.141	31.3741	233.985	53.3588	330.196	38.6138	79.6916	10.1372	40.6643	8.94105	2.75343	7.99776	1.06153	6.02907	1.12114	3.14791	0.417083	2.69143	0.274002	4.80732	3.48758	4.03777	0.80369
NAB11-M5-1-1	86	2	0.372486	0.0285544	271.471	37.8346	50.3914	2.76668	16.2729	10.758	0.195865	3.72938	7.82131	4.53637	1.80001	1.4361	0	0.0428748	0.0615934	0.187499	100	16617.3	179.617	708.444	42.4067	309.53	77.6105	504.957	57.8887	125.048	15.0855	62.0688	12.3695	3.81081	11.7869	1.65285	7.63373	1.57252	3.74545	0.55124	2.83776	0.348987	5.83956	5.20076	5.36504	1.40078
NAB11-M5-2-2	86	2	1.5075	0.133326	1963.57	51.5202	46.7242	4.42198	14.1688	14.0005	0.223342	5.43268	8.94441	3.00639	1.41123	0.899424	0	0.4311	0.0692858	0.266621	100	25528.2	321.089	804.154	38.8986	292.71	78.2866	473.642	50.924	108.618	13.1803	55.2209	11.0015	3.70466	8.76556	1.27447	7.50538	1.48343	3.16844	0.499303	2.99078	0.419234	5.94788	5.39426	4.68028	0.879058
NAB11-M3-2-1	25	2	1.32754	0.0568072	720.832	21.319	46.6519	4.72509	15.393	12.5648	0.285887	4.84658	8.83882	4.09574	1.44513	0.618332	0	0.259699	0.0722253	0.20275	100	25849.7	329.555	696.935	38.9137	260.465	66.8624	461.209	44.9884	97.5777	12.0873	47.9001	9.56438	4.05417	10.3518	1.43079	6.24972	1.28457	3.09608	0.541081	2.81251	0.380821	4.80418	4.16287	4.13245	1.18382
NAB11-M5-13-1	86	2	1.41748	0.0237527	710.4	26.1536	46.1393	5.11029	13.7071	14.2206	0.196642	5.53666	9.01024	3.27032	1.2333	0.8342	0	0.465483	0.0773132	0.198447	100	30502	367.61	685.777	41.086	303.315	72.9154	427.264	50.7719	108.957	13.2758	54.9619	11.1414	3.84523	11.7131	1.68836	7.06074	1.4842	4.03112	0.561743	2.6506	0.402725	5.6447	5.08913	4.89413	1.35156
NAB11-M3-2-3	25	2	1.53739	0.0836085	1401.44	43.4636	46.2268	4.68062	14.9964	12.5216	0.196771	4.76881	9.14889	4.68956	1.42089	0.706728	0	0.417548	0.061673	0.163926	100	27292.8	344.79	756.138	43.6099	303.06	81.4436	484.907	51.1883	114.866	13.9403	56.6117	12.3556	4.27135	12.1658	1.69453	7.00099	1.57377	4.00458	0.56062	2.82841	0.426984	6.17788	4.94963	4.78397	1.38014
NAB11-M3-1-1	61	2	1.8695	0.0793123	1600.4	50.4937	46.4654	5.04927	14.6533	13.1649	0.227379	5.07698	8.45028	3.54255	1.78659	0.86428	0.0181339	0.439746	0.100643	0.160585	100	29674	372.306	635.123	44.2833	350.996	84.4852	456.383	52.4054	114.62	14.1035	56.7935	11.2208	3.39846	12.0427	2.03588	8.04928	1.51845	3.5922	0.609704	3.34371	0.429792	7.37087	5.73494	5.18043	1.28481
NAB11-M3-4-2	85	2	1.59119	0.0849566	1226.11	28.6991	47.6772	4.5768	15.2749	12.0612	0.245275	4.32871	8.52835	4.21331	1.58012	0.888922	0	0.352031	0.0978086	0.175412	100	26357.5	340.501	746.853	49.5595	381.867	92.6332	498.154	57.2896	125.198	15.2055	60.2005	13.2599	4.63884	13.7117	1.96633	10.2684	1.66565	4.49506	0.674684	3.29052	0.398293	8.02826	6.82884	7.26926	1.75095
NAB11-M5-19-3	83	2	1.67527	0.0893138	1127.44	57.3873	49.1855	3.21278	15.8053	10.6115	0.226588	4.13327	8.4666	4.58429	1.7652	1.51977	0	0.277988	0.0884647	0.12297	100	17687.7	184.947	783.598	51.2472	349.965	82.9648	527.679	69.6337	151.898	18.2666	73.5021	13.9004	4.37939	17.295	2.13044	10.1042	1.9548	4.83854	0.65219	3.6946	0.493629	7.06491	5.66021	6.91955	1.65169
NAB11-M5-19-1	83	2	1.62401	0.163032	907.68	16.8157	48.9917	3.54526	15.7105	11.5679	0.219118	4.06373	8.45468	3.71593	1.62265	1.46005	0.020085	0.31379	0.0767065	0.237891	100	20332.7	236.41	828.566	50.9043	342.149	87.3417	555.433	71.1731	148.792	18.5941	75.9096	16.0575	4.40155	12.7346	2.19536	9.58168	1.86029	4.28408	0.658028	3.03592	0.425032	6.75249	5.9792	6.44096	1.69917
NAB11-M5-19-2	83	2	1.84042	0.0970621	894.216	16.889	47.8577	4.27891	15.5425	11.6353	0.229231	4.04159	8.36209	4.5531	1.72259	1.07472	0.0134471	0.36034	0.0841494	0.244464	100	22981.3	289.255	775.257	42.2201	279.005	67.6724	500.992	57.3987	124.722	15.0123	61.3972	12.126	4.79158	14.0449	1.72484	7.82675	1.39584	3.84609	0.619915	2.67538	0.374049	6.1475	4.41987	5.11847	1.11764
NAB11-S4-14-1	83	2	0.867653	0.0426467	918.864	20.8664	46.3846	4.50138	14.9438	13.4011	0.239213	5.16393	8.70403	3.94274	1.34116	0.867159	0	0.271547	0.0778497	0.161466	100	25003.5	305.1	739.952	38.0365	284.536	72.2392	447.999	48.8995	106.253	12.8971	52.791	11.1245	3.43059	9.43366	1.49369	6.34493	1.58409	3.77335	0.500034	2.93292	0.372526	5.79876	4.55153	4.70869	1.18937
NAB11-M4-19-3	86	2	1.39424	0.0649419	1710.88	44.991	47.0922	4.51255	14.3453	13.1117	0.267188	5.25926	8.90479	3.65397	1.45317	0.862597	0	0.287567	0.070811	0.17888	100	25561.4	319.399	735.713	40.8425	301.823	71.6355	479.523	55.8774	118.362	14.2997	59.0399	12.2208	4.63323	11.6579	1.78456	7.71179	1.56958	3.63714	0.58704	3.23114	0.396923	6.10025	4.71724	4.7364	1.02342
NAB11-M4-18-2	86	2	1.08387	0.0504782	1756.96	29.6053	46.9848	4.03051	14.246	13.4625	0.195856	5.55613	8.49397	4.13359	1.48438	0.927739	0	0.257705	0.0618493	0.164931	100	21105.7	242.136	682.938	37.6845	278.155	68.349	477.691	56.8985	116.506	14.2013	55.4706	11.3525	3.44273	9.19026	1.80564	7.11303	1.39943	3.44102	0.481271	3.00369	0.349922	5.68724	4.41811	4.58095	1.14826
NAB11-M5-11-1	86	2	1.41951	0.150242	1798.08	43.1753	45.7401	5.30274	13.7228	14.3053	0.344541	5.57633	9.29301	3.08642	1.22772	0.584813	0	0.543379	0.0795986	0.193145	100	29809.2	433.998	692.697	31.3205	234.586	55.5483	419.675	41.1148	86.2993	10.2208	42.4492	8.26792	3.2348	10.0442	1.17328	5.61001	1.11831	2.75954	0.451948	2.00716	0.321966	5.59269	3.71469	3.15124	0.740841
NAB11-M4-19-1	86	2	1.54081	0.0973703	1415.11	22.4361	47.2421	4.54222	14.4381	12.7873	0.171218	5.27354	9.03739	3.81121	1.43442	0.830729	0	0.265027	0.105624	0.061113	100	26234.7	340.026	749.171	40.4854	295.412	70.49	469.694	53.785	112.949	13.9802	56.4442	11.2579	4.07455	10.4362	1.48615	7.23684	1.4129	3.33735	0.590595	2.90338	0.420534	6.11877	4.84928	4.65513	1.21436
NAB11-M4-22-1	86	2	2.10012	0.0916318	202.573	11.1895	54.1641	2.35798	17.8361	8.06469	0.237502	2.48132	5.82037	5.56724	2.27014	0.797826	0	0.118398	0.129693	0.154603	100	12599.7	151.489	741.839	40.5973	336.107	80.3753	701.166	61.7593	129.326	14.6544	57.7237	10.5204	4.60172	12.3264	1.69293	7.59917	1.63229	3.3232	0.461686	3.05417	0.449242	7.18336	5.3685	7.5448	1.89122
NAB11-M3-14-2	62	2	1.66109	0.0714517	835.666	18.9258	49.9851	3.28467	16.0316	10.583	0.203133	4.12766	7.78855	4.61938	1.66847	1.26585	0	0.197604	0.0792919	0.165783	100	18610.3	217.709	750.272	44.1258	298.952	74.6714	525.311	62.2658	133.253	16.2438	65.3584	13.8288	4.35893	14.4853	1.79337	8.96998	1.72785	3.90542	0.588883	2.67319	0.422054	6.49056	5.35345	4.95759	1.37832
NAB11-M3-14-3	62	2	1.68249	0.0596607	935.848	16.5321	49.8628	3.34081	15.9327	10.4535	0.244475	3.97111	7.8667	4.62459	1.82772	1.26166	0	0.289452	0.0937453	0.230782	100	18838.1	223.273	755.108	44.0308	303.023	77.9026	537.438	62.4457	134.22	16.0433	65.9595	13.5591	4.38008	12.3379	1.79381	7.81516	1.5744	3.98053	0.623745	3.43837	0.418348	6.89256	5.77657	5.33449	1.50474
NAB11-S4-19-1	83	2	1.58845	0.0776635	682.291	26.7485	51.3663	2.82832	17.082	9.32394	0.156183	3.3855	7.15805	5.05238	1.88093	1.23592	0	0.147829	0.131223	0.251544	100	15057	162.246	834.244	44.8528	303.438	77.4965	564.709	62.9524	134.605	16.3633	64.9093	13.7862	4.43679	14.3165	1.94921	8.25201	1.64337	3.93502	0.639237	3.04667	0.411091	6.50253	5.73597	6.36044	1.51538
NAB11-M3-14-1	62	2	1.46641	0.0682979	872.981	29.3784	49.4221	3.39985	16.2123	10.4141	0.203787	4.12213	7.81078	4.80933	1.75569	1.26156	0	0.217651	0.0804342	0.290236	100	18797.6	212.3	779.178	46.3324	313.026	80.3827	536.957	64.2953	140.928	17.0849	68.9962	14.2962	4.09166	10.7365	1.85048	8.91197	1.7453	3.76704	0.700047	3.77318	0.513833	6.23798	5.62768	5.36139	1.51402
NAB11-M4-21-3	86	2	1.93918	0.0846445	627.87	25.0113	52.3894	2.4979	16.9742	9.00436	0.193793	3.39229	7.05707	4.93168	2.06438	1.03671	0	0.147355	0.103531	0.207162	100	14091	136.311	788.088	46.0978	337.411	86.9992	655.268	70.1609	149.646	17.7103	69.075	14.1023	4.80917	17.0264	1.99139	8.89672	1.73034	4.17259	0.563173	2.72438	0.420398	6.98623	6.07722	6.86882	1.84393
NAB11-M4-21-4	86	2	1.90351	0.0786302	640.499	23.3608	52.1806	2.51416	16.9769	9.0531	0.201516	3.40381	6.83864	4.92137	2.30409	1.12148	0	0.15519	0.101916	0.227297	100	14424	138.864	832.06	48.0814	356.055	91.718	650.074	72.6341	152.985	18.2091	71.9412	14.4627	4.33365	16.6301	1.97455	9.58797	1.80267	4.52077	0.686094	3.32943	0.507522	7.30232	6.58513	7.45789	1.7863
NAB11-M4-20-1	86	2	1.68887	0.0606765	1038.78	27.9632	50.1227	3.0767	16.2832	10.3651	0.249255	3.80225	7.86291	4.67615	1.74861	1.32819	0	0.241215	0.0934708	0.150156	100	17917	217.997	747.538	54.5827	449.043	100.688	590.169	75.2644	161.207	19.2232	79.3047	14.9378	4.77133	19.2177	2.29381	10.0478	2.12321	4.48223	0.884368	3.7862	0.530326	9.72935	7.3907	9.12956	2.16088
NAB11-M3-16-2	62	2	0.465535	0.0372442	792.481	63.5646	48.2663	4.25702	17.8048	8.96144	0.172133	3.54944	11.0702	3.83595	0.992004	0.561463	0.0419406	0.304303	0.0622344	0.120826	100
NAB11-M4-14-2	86	2	1.21345	0.0710932	990.69	56.9765	47.2459	4.65063	14.7057	12.5331	0.177399	5.07973	8.7138	4.07661	1.38011	0.878037	0	0.239992	0.0708373	0.248134	100
NAB11-S4-17-1	83	2	1.29808	0.0439603	1143.05	34.0297	45.7772	4.70995	13.0193	14.3037	0.138185	6.75994	9.86961	3.03245	1.29348	0.422691	0.0329395	0.46748	0.054531	0.118402	100
NAB11-M4-15-1	86	2	1.38338	0.0686225	910.753	16.1793	46.3085	4.92628	13.9075	13.7856	0.237642	5.75191	8.96384	3.49003	1.33516	0.833275	0	0.308669	0.0500352	0.101701	100
NAB11-M3-10-1	85	2	1.35364	0.045039	848.75	15.6136	45.379	4.82112	14.1499	13.6021	0.252192	5.49506	9.68979	3.7742	1.21566	0.781468	0.031626	0.435622	0.0767185	0.295448	100
NAB11-M5-16-2	86	2	1.35295	0.033203	773.009	17.3516	46.531	4.2783	14.0267	14.374	0.279026	5.99616	8.97413	3.07619	1.50094	0.385136	0	0.400437	0.0746069	0.10321	100
NAB11-M3-17-1	25	2	1.4186	0.060477	755.036	36.294	46.2185	4.74112	13.9829	13.7129	0.252137	5.43827	9.26939	3.53403	1.32127	0.939932	0	0.302441	0.0714953	0.21572	100
NAB11-S4-16-4	83	2	1.44473	0.0485167	1594.59	33.6735	47.3991	4.21451	14.5943	12.8814	0.201068	5.13349	9.24122	3.38982	1.3959	0.996096	0	0.381512	0.0479557	0.12375	100
NAB11-M3-11-1	85	2	1.49284	0.0514251	681.616	39.9285	46.2979	3.90779	14.3442	13.378	0.212912	5.34637	9.06817	3.80418	1.36697	1.6136	0.0190971	0.397992	0.0748647	0.168014	100
NAB11-M3-15-2	25	2	1.54664	0.0510166	803.424	16.6073	47.9194	3.84033	14.2919	12.842	0.298873	5.31423	8.70435	3.68879	1.51652	0.848104	0	0.419859	0.0622901	0.253253	100
NAB11-S4-16-2	83	2	1.52076	0.0734496	774.45	19.1971	46.8206	4.35913	13.9199	13.7944	0.181514	5.34625	9.13921	3.46562	1.34845	0.932391	0.0603054	0.425826	0.0485434	0.15809	100
NAB11-M4-13-1	86	2	1.36291	0.0585279	758.685	14.0609	46.3539	4.39758	14.1186	13.5054	0.244915	5.75958	9.04954	3.58171	1.36607	1.03158	0	0.295405	0.0588366	0.236975	100
NAB11-M3-15-1	25	2	1.38615	0.0498252	762.916	37.5076	47.5508	3.89505	14.3955	13.3434	0.167127	5.34422	8.89695	3.51037	1.41246	0.837449	0.0144231	0.391946	0.0484133	0.191737	100
NAB11-M4-21-2	86	2	0.55065	0.0262814	119.026	12.9333	50.7739	3.00278	15.2577	11.0383	0.21408	4.2117	7.18255	4.762	2.01502	1.247	0	0.132146	0.0925425	0.0704172	100
NAB11-M4-17-1	86	2	0.653203	0.0441749	1784.1	49.5354	47.1461	4.16193	14.3563	12.9297	0.251802	5.18423	9.0339	3.65571	1.51846	1.01878	0.0327957	0.421917	0.0718285	0.216592	100
NAB11-M3-13-1	85	2	0.994526	0.0376899	1120.83	30.1569	46.1404	4.27964	14.4876	13.583	0.185574	5.40504	9.29378	3.5599	1.31732	0.967272	0.0287978	0.441219	0.0796357	0.23111	100
NAB11-S4-20-1	83	2	1.05149	0.0541351	1087.61	49.4717	47.3263	4.35163	14.3166	13.1763	0.215714	5.42749	8.9433	3.646	1.46363	0.446549	0	0.447751	0.0786143	0.160133	100
NAB11-M1-3-1	60	2	1.91382	0.0585064	686.072	30.3792	53.6191	1.97323	17.7701	8.48579	0.191804	2.78475	6.45158	5.25725	2.17132	0.855534	0.000798352	0.126239	0.120651	0.191704	100
NAB11-M4-20-2	86	2	1.75939	0.0587105	998.623	30.7629	50.8709	2.9437	16.5107	10.0927	0.154462	3.74379	7.52188	4.65581	1.82626	1.13961	0	0.261281	0.0754254	0.203608	100
NAB11-M1-11-3	83	2	1.40578	0.0781159	751.666	35.5003	50.2896	3.18113	16.3986	10.7522	0.230134	3.80867	7.54396	4.14991	1.90373	1.23115	0	0.253357	0.100202	0.15746	100

## Sheet: olivinehosts
	Olivine cores (close to inclusion)													olivine rims
	hostSiO2	hostTiO2	hostAl2O3	hostFeO	hostMnO	hostMgO	hostCaO	hostNa2O	hostK2O	hostP2O5	hostCr2O3	hostNiO	hosttotal	hostSiO2	hostTiO2	hostAl2O3	hostFeO	hostMnO	hostMgO	hostCaO	hostNa2O	hostK2O	hostP2O5	hostCr2O3	hostNiO	hosttotal
NAB11-S4-2-1	38.49	0.02	0.04	16.92	0.2	43.1	0.25	0.01	0.01	0.01	0.04	0.23	99.32
NAB11-M1-7-1	40.1167	0.0148	0.051	11.8783	0.1231	47.085	0.2584	0	0.0035	0.0147	0.0724	0.4112	100.029	38.1587	0.0427	0.0248	23.5957	0.4597	38.1293	0.2468	0.0094	0	0.0344	0.0124	0.0112	100.725
NAB11-M4-4-1	39.66	0.02	0.06	17.19	0.28	43.33	0.27	0.02	0.01	0.01	0.01	0.25	101.11	38.4739	0.0512	0.0337	24.632	0.3842	37.9005	0.2591	0.0251	0	0.0616	0.0192	0.109	101.95
NAB11-M3-16-1	39.3525	0.0215	0.0474	17.2624	0.2717	43.0146	0.2432			0.0217	0.015	0.1855	100.436	39.654	0.0282	0.0351	17.4088	0.1968	43.1411	0.2527			0	0.0062	0.1903	100.913
NAB11-S4-6-1	37.9	0.03	0.04	18.18	0.19	41.87	0.24	0.01	0	0.01	0	0.21	98.69	37.7186	0.0326	0.05	17.9325	0.1993	40.7814	0.2282	0.0013	0.0111	0.0217	0.0037	0.0938	97.074
NAB11-M5-1-1	35.4975	0.0301	0.0189	26.4019	0.4516	35.9581	0.2173			0.0386	0	0	98.614
NAB11-M3-16-2	39.3162	0.0288	0.0455	17.537	0.2247	42.9938	0.2356			0.0289	0.0004	0.1934	100.604	39.654	0.0282	0.0351	17.4088	0.1968	43.1411	0.2527			0	0.0062	0.1903	100.913

## Sheet: plaghosts
	Plagioclase cores (close to inclusion)													Plagioclase rims
	hostSiO2	hostTiO2	hostAl2O3	hostFeO	host MnO	hostMgO	hostCaO	hostNa2O	hostK2O	hostCr2O3	hostSrO	hostBaO	hosttotal	hostSiO2	hostTiO2	hostAl2O3	hostFeO	host MnO	hostMgO	hostCaO	hostNa2O	hostK2O	hostCr2O3	hostSrO	host BaO	hosttotal	An
NAB11-M1-11-3	49.9732	0.0997	30.8997	0.5655	0.0112	0.0671	14.4534	3.1729	0.1337		0.2248	0.0254	99.6265	51.6065	0.0864	29.936	0.6115	0.0072	0.1027	12.953	3.9628	0.2134		0.1296	0	99.6091	63.5629
NAB11-M1-12-3	51.0872	0.0934	29.4016	0.5941		0.0847	12.7834	3.9768	0.1676	0	0.2261		98.415	51.8266	0.13	28.5704	0.6317		0.091	11.9977	4.3064	0.2421	0.0332	0.1383		97.9673	59.7528
NAB11-M1-3-1	52.421	0.1064	29.5482	0.4485	0.0261	0.0793	12.1365	4.3594	0.1899		0.1488	0.0567	99.5206	52.1292	0.1167	29.2549	0.6611	0.0503	0.0847	12.4896	4.1533	0.2239		0.1623	0.019	99.345	61.6099
NAB11-M1-5-1	47.5963	0.0435	31.5693	0.6838		0.0848	15.3517	2.4414	0.0977	0	0.1615		98.03	51.2473	0.1095	29.5183	0.6486		0.1015	12.9215	4.0171	0.1495	0	0.2313		98.9447	63.4373
NAB11-M1-5-2	47.6031	0.1027	31.3142	0.5466		0.0776	15.3271	2.5492	0.1314	0	0.1585		97.8103	51.2473	0.1095	29.5183	0.6486		0.1015	12.9215	4.0171	0.1495	0	0.2313		98.9447	63.4373
NAB11-M1-6-2	46.3886	0.0641	32.7774	0.511		0.0923	16.9195	1.7613	0.0888	0	0.0898		98.6928	51.6329	0.1325	29.9323	0.6644		0.1097	12.767	3.9691	0.1933	0.0041	0.0933		99.4986	63.2665
NAB11-M1-6-3	46.3886	0.0641	32.7774	0.511		0.0923	16.9195	1.7613	0.0888	0	0.0898		98.6928	51.6329	0.1325	29.9323	0.6644		0.1097	12.767	3.9691	0.1933	0.0041	0.0933		99.4986	63.2665
NAB11-M1-6-5	47.0234	0.0636	32.0696	0.456		0.0986	16.0801	2.0417	0.1112	0.036	0.1555		98.1356	51.6329	0.1325	29.9323	0.6644		0.1097	12.767	3.9691	0.1933	0.0041	0.0933		99.4986	63.2665
NAB11-M1-8-1	46.6039	0.061	32.1248	0.5053		0.1054	16.31	2.014	0.092	0.0115	0.1337		97.9614	48.1275	0.1345	31.0854	0.5043		0.1064	14.9983	2.8058	0.1562	0	0.1114		98.0298	74.0229
NAB11-M1-9-1	46.8816	0.0443	31.7862	0.59		0.07	16.1306	2.1419	0.0718	0.0008	0.1176		97.835	50.6072	0.1081	29.6532	0.7021		0.077	13.3614	3.7416	0.1594	0.0485	0.1785		98.6372	65.7483
NAB11-M3-10-1	48.1667	0.0837	32.2072	0.5631	0	0.0691	15.9904	2.2764	0.0927		0.1531	0	99.6023	52.3805	0.1008	29.6668	0.4962	0.0279	0.1005	12.6589	4.1264	0.2211		0.1451	0	99.9242	62.0858
NAB11-M3-1-1	48.6904	0.1053	31.9631	0.5917	0.0482	0.0533	15.4101	2.4925	0.1058		0.1094	0.1134	99.6832	49.6625	0.0763	30.8297	0.6387	0.0096	0.0612	15.1021	2.8707	0.1426		0.1535	0.0887	99.6355	73.7884
NAB11-M3-11-1	48.0879	0.0764	32.0781	0.5285	0.0019	0.0693	15.844	2.2616	0.0959		0.1545	0	99.1981	52.1641	0.1133	29.2903	0.6087	0	0.0913	12.9709	3.9374	0.1822		0.1639	0.0567	99.5788	63.8551
NAB11-M3-13-1
NAB11-M3-14-1	49.72	0.12	30.05	0.59		0.07	13.27	3.55	0.17	0	0.23		97.77	50.1267	0.0722	30.2067	0.5877		0.0704	13.6156	3.5185	0.1536	0	0.1941		98.5455	67.5189
NAB11-M3-14-2	49.72	0.12	30.05	0.59		0.07	13.27	3.55	0.17	0	0.23		97.77	50.1267	0.0722	30.2067	0.5877		0.0704	13.6156	3.5185	0.1536	0	0.1941		98.5455	67.5189
NAB11-M3-14-3	49.72	0.12	30.05	0.59		0.07	13.27	3.55	0.17	0	0.23		97.77	50.1267	0.0722	30.2067	0.5877		0.0704	13.6156	3.5185	0.1536	0	0.1941		98.5455	67.5189
NAB11-M3-15-1	49.6482	0.0761	31.2633	0.5774	0	0.0776	14.5567	2.9118	0.1785		0.1393	0	99.4288	51.9664	0.1255	29.4215	0.5261	0.0168	0.0824	12.5258	4.1337	0.2228		0.1547	0	99.1757	61.7902
NAB11-M3-15-2	49.6482	0.0761	31.2633	0.5774	0	0.0776	14.5567	2.9118	0.1785		0.1393	0	99.4288	51.9664	0.1255	29.4215	0.5261	0.0168	0.0824	12.5258	4.1337	0.2228		0.1547	0	99.1757	61.7902
NAB11-M3-17-1	48.78	0.08	31.72	0.52		0.07	15.05	2.74	0.12	0	0.17		99.24	51.1705	0.1108	29.6113	0.5753		0.09	12.5416	4.1931	0.1984	0	0.2163		98.7073	61.5819
NAB11-M3-18-1	48.7576	0.1128	31.9617	0.5751	0	0.1079	15.4771	2.6571	0.1392		0.0946	0.0444	99.9275	49.2717	0.0559	31.4209	0.5392	0.0015	0.0846	15.0589	2.8123	0.133		0.1206	0	99.4984	74.1582
NAB11-M3-2-1	49.2217	0.0891	31.574	0.5156	0.0134	0.0703	15.6665	2.7129	0.1114		0.1452	0	100.12	49.8091	0.0708	31.114	0.5954	0.0229	0.0862	14.3312	3.092	0.1244		0.0812	0	99.3273	71.3895
NAB11-M3-2-3	49.1596	0.0779	31.1111	0.5652	0	0.0821	15.1286	2.7559	0.1362		0.1374	0	99.154	49.8091	0.0708	31.114	0.5954	0.0229	0.0862	14.3312	3.092	0.1244		0.0812	0	99.3273	71.3895
NAB11-M3-3-1	49.1006	0.063	31.7201	0.5166	0.0002	0.1103	15.3071	2.6843	0.1486		0.108	0	99.7587	53.1361	0.1655	28.2921	0.7381	0.0076	0.1284	11.6158	4.5881	0.3119		0.1973	0.082	99.2629	57.2492
NAB11-M3-4-2	48.3104	0.061	31.9991	0.5221	0.0878	0.0683	15.5414	2.5116	0.1139		0.1657	0	99.3813	52.5143	0.1252	28.9257	0.6039	0	0.1151	12.6395	4.1938	0.2145		0.1445	0	99.4766	61.704
NAB11-M3-7-1	47.6282	0.0723	32.6637	0.6182	0.037	0.0643	16.4996	2.1659	0.0742		0.1473	0.0379	100.009	48.9388	0.0905	31.3101	0.5769	0	0.0933	15.0624	2.7867	0.1299		0.0645	0.0126	99.0657	74.3458
NAB11-M4-10-1	47.31	0.06	32.15	0.53		0.1	16.04	2.18	0.11	0	0.12		98.59	51.0165	0.1227	30.882	0.6765		0.1091	13.8666	3.5488	0.1695	0	0.0892		100.481	67.6737
NAB11-M4-11-1	46.95	0.03	32.75	0.52		0.08	16.21	1.91	0.1	0.06	0.16		98.75	50.3443	0.1681	29.649	0.6401		0.0886	12.8616	3.7746	0.1723	0	0.1428		97.8413	64.6398
NAB11-M4-12-1	48.84	0.08	30.95	0.57		0.08	14.48	2.98	0.14	0.01	0.16		98.28	50.8996	0.1039	29.1022	0.6512		0.0775	12.4456	3.9158	0.211	0	0.1641		97.5709	62.9108
NAB11-M4-12-2	48.84	0.08	30.95	0.57		0.08	14.48	2.98	0.14	0.01	0.16		98.28	50.8996	0.1039	29.1022	0.6512		0.0775	12.4456	3.9158	0.211	0	0.1641		97.5709	62.9108
NAB-11-M4-12-3	48.56	0.08	31.8	0.61		0.07	14.93	2.62	0.13	0.02	0.17		98.99	50.8996	0.1039	29.1022	0.6512		0.0775	12.4456	3.9158	0.211	0	0.1641		97.5709	62.9108
NAB11-M4-13-1	48.58	0.08	31.68	0.63		0.08	15.34	2.71	0.11	0.05	0.17		99.44	51.2986	0.1169	29.5093	0.4884		0.0918	12.868	4.02	0.2213	0.0341	0.1368		98.785	63.0594
NAB11-M4-14-2	47.51	0.08	31.77	0.5		0.08	15.68	2.36	0.11	0	0.07		98.15	50.8543	0.1026	29.0617	0.6558		0.0919	12.3007	4.027	0.2048	0	0.2325		97.5311	62.0249
NAB11-M4-15-1	48.23	0.09	31.93	0.61		0.06	15.47	2.43	0.08	0.01	0.17		99.09	47.7377	0.0472	32.1453	0.5617		0.0702	15.6597	2.394	0.1208	0	0.1711		98.9077	77.7706
NAB11-M4-17-1	49.4669	0.0811	31.3412	0.5323	0.0389	0.0834	14.8645	2.9291	0.1335		0.1701	0	99.6408	49.3256	0.1081	31.1297	0.5307	0.0467	0.1144	14.3096	3.0097	0.1931		0.1474	0	98.915	71.5984
NAB11-M4-18-2	48.5807	0.057	31.0899	0.5825		0.0775	14.8394	2.8435	0.129	0.045	0.1115		98.3561	51.3245	0.0921	29.6921	0.6041		0.0872	12.6547	4.0459	0.2149	0	0.1544		98.8698	62.5476
NAB11-M4-19-1	49.94	0.1	31.12	0.68		0.09	14.45	3.14	0.17	0	0.18		99.86	48.7629	0.0975	31.2026	0.5533	0.0379	0.0925	14.8412	2.7287	0.1405		0.1204	0.0317	98.6092	74.4054
NAB11-M4-19-3	49.97	0.07	30.63	0.58		0.09	13.99	3.28	0.18	0	0.16		98.95	48.7629	0.0975	31.2026	0.5533	0.0379	0.0925	14.8412	2.7287	0.1405		0.1204	0.0317	98.6092	74.4054
NAB11-M4-20-1	51.0697	0.0851	29.7426	0.5664	0.0299	0.0737	13.6263	3.6419	0.1405		0.1684	0.0885	99.2328	51.4964	0.1002	29.5136	0.5845	0	0.0881	12.7915	3.9232	0.2027		0.1667	0.1071	98.9743	63.5371
NAB11-M4-20-2	52.0797	0.0976	29.6952	0.5235	0.0109	0.0744	12.9624	3.9809	0.19		0.1746	0	99.7892	51.4964	0.1002	29.5136	0.5845	0	0.0881	12.7915	3.9232	0.2027		0.1667	0.1071	98.9743	63.5371
NAB11-M4-2-1	47.4991	0.0826	33.1494	0.6596	0	0.0902	16.2316	2.2203	0.1188		0.1142	0	100.166	51.2682	0.1168	28.9672	0.6269		0.0898	12.4668	4.2195	0.2483	0	0.1384		98.1419	61.1174
NAB11-M4-21-2	51.47	0.07	29.46	0.54		0.07	12.81	4.16	0.18	0	0.27		99.03	53.3595	0.083	29.1094	0.6344		0.0791	12.1265	4.5462	0.2284	0	0.3362		100.503	58.7942
NAB11-M4-21-3	52.13	0.09	29.92	0.47		0.06	12.77	4.06	0.23	0	0.2		99.95	53.3595	0.083	29.1094	0.6344		0.0791	12.1265	4.5462	0.2284	0	0.3362		100.503	58.7942
NAB11-M4-21-4	51.98	0.08	29.54	0.55		0.08	12.29	4.2	0.19	0.02	0.26		99.18	53.3595	0.083	29.1094	0.6344		0.0791	12.1265	4.5462	0.2284	0	0.3362		100.503	58.7942
NAB11-M4-22-1	52.99	0.05	28.29	0.49		0.07	11.18	4.88	0.2	0.01	0.21		98.39	51.3801	0.1194	29.3768	0.5003		0.1066	12.6452	4.059	0.1962	0	0.2129		98.5966	62.5256
NAB11-M4-3-1	52.63	0.08	29.15	0.52		0.06	11.83	4.48	0.19	0.02	0.21		99.17	51.7556	0.1132	29.5023	0.6069		0.0918	12.4326	4.1325	0.2079	0	0.1563		98.999	61.6746
NAB11-M4-6-1	49.3072	0.0705	31.3242	0.5754	0	0.0906	14.4774	3.1209	0.153		0.1032	0	99.2224	50.0441	0.071	31.4424	0.6067		0.0721	14.3782	3.1504	0.1611	0	0.1511		100.077	70.9298
NAB11-M4-6-2	50.2174	0.0657	31.8135	0.7109		0.0764	14.8158	3.0792	0.1521		0.174	0	101.105	50.0441	0.071	31.4424	0.6067		0.0721	14.3782	3.1504	0.1611	0	0.1511		100.077	70.9298
NAB11-M4-7-2	48.4	0.09	31.73	0.54		0.06	15.08	2.56	0.15	0.02	0.2		98.83	52.7742	0.1167	30.4608	0.6		0.0881	12.7332	4.2235	0.1823	0	0.0949		101.274	61.8321
NAB11-M4-8-1	47.3939	0.0927	31.7634	0.6328		0.0718	15.3029	2.4131	0.1102	0	0.17		97.95	51.7509	0.1018	29.8633	0.4463		0.0856	12.7634	3.837	0.2013	0	0.1409		99.1903	63.9879
NAB11-M4-8-2	50.8801	0.0802	30.714	0.5527		0.0783	13.9297	3.5138	0.1502	0.04	0.1		100.05	51.7509	0.1018	29.8633	0.4463		0.0856	12.7634	3.837	0.2013	0	0.1409		99.1903	63.9879
NAB11-M4-8-3	49.7521	0.0848	30.6984	0.5155		0.0785	14.0461	3.2355	0.1425	0	0.1487		98.7022	51.7509	0.1018	29.8633	0.4463		0.0856	12.7634	3.837	0.2013	0	0.1409		99.1903	63.9879
NAB11-M4-8-4	49.7521	0.0848	30.6984	0.5155		0.0785	14.0461	3.2355	0.1425	0	0.1487		98.7022	51.7509	0.1018	29.8633	0.4463		0.0856	12.7634	3.837	0.2013	0	0.1409		99.1903	63.9879
NAB11-M4-9-1	49.6	0.09	32.2	0.51		0.07	15.18	2.95	0.12	0	0.17		100.9	53.3592	0.1322	29.1728	0.6624		0.0901	11.7848	4.6075	0.2433	0.0198	0.2153		100.287	57.7338
NAB11-M5-11-1
NAB11-M5-13-1	47.9966	0.1038	32.1218	0.5244	0.0015	0.0758	15.5347	2.4473	0.0961		0.1514	0	99.0533	51.1563	0.1105	30.039	0.6814	0	0.091	12.8916	3.839	0.2106		0.1925	0.0254	99.2374	64.1709
NAB11-M5-14-2	47.6197	0.0568	31.7697	0.6021	0	0.0796	15.7272	2.1925	0.1067		0.124	0.019	98.2973	51.8283	0.0913	29.2494	0.5692	0	0.0869	13.1166	3.8736	0.1789		0.1558	0	99.1501	64.4888
NAB11-M5-14-3	47.9794	0.0874	31.8238	0.5811	0	0.0656	16.0022	2.225	0.0932		0.0837	0	98.9415	51.8283	0.0913	29.2494	0.5692	0	0.0869	13.1166	3.8736	0.1789		0.1558	0	99.1501	64.4888
NAB11-M5-16-1	46.715	0.0609	33.0175	0.513	0.0269	0.0529	16.5285	1.8604	0.0867		0.1003	0.0126	98.9747	50.2632	0.137	30.1344	0.6287	0.0094	0.0885	12.7602	3.7401	0.2131		0.1071	0.0442	98.1259	64.5038
NAB11-M5-16-2	46.715	0.0609	33.0175	0.513	0.0269	0.0529	16.5285	1.8604	0.0867		0.1003	0.0126	98.9747	50.2632	0.137	30.1344	0.6287	0.0094	0.0885	12.7602	3.7401	0.2131		0.1071	0.0442	98.1259	64.5038
NAB11-M5-16-3	46.3492	0.0743	33.4393	0.5459	0	0.0563	16.9186	1.6908	0.0854		0.1264	0.0882	99.3743	50.2632	0.137	30.1344	0.6287	0.0094	0.0885	12.7602	3.7401	0.2131		0.1071	0.0442	98.1259	64.5038
NAB11-M5-19-1	48.8105	0.075	30.2256	0.5393	0	0.0652	15.0964	2.7392	0.0962		0.1274	0	97.7747	52.4314	0.1086	28.5494	0.615	0	0.0927	13.0956	4.1354	0.2214		0.1614	0.0251	99.4361	62.8306
NAB11-M5-19-2	49.6659	0.0579	29.7698	0.5537	0.0273	0.0595	14.7597	3.0199	0.1278		0.1692	0	98.2108	52.4314	0.1086	28.5494	0.615	0	0.0927	13.0956	4.1354	0.2214		0.1614	0.0251	99.4361	62.8306
NAB11-M5-19-3	47.4182	0.0808	31.1836	0.4831	0.013	0.0474	16.0207	2.1259	0.0605		0.1382	0.0063	97.5777	52.4314	0.1086	28.5494	0.615	0	0.0927	13.0956	4.1354	0.2214		0.1614	0.0251	99.4361	62.8306
NAB11-M5-20-3	48.975	0.056	31.1011	0.5663	0	0.0699	14.79	2.9824	0.1582		0.0808	0	98.7798	51.0368	0.111	29.6481	0.6489	0.0022	0.1009	12.7279	3.775	0.2086		0.1874	0	98.4468	64.2577
NAB11-M5-2-1	46.5708	0.0594	32.5659	0.6282	0.0163	0.0755	15.044	2.4214	0.1357		0.1056	0.0188	97.6419	46.9589	0.0771	31.9201	0.6425	0.0563	0.1047	14.3905	2.8682	0.1326		0.1307	0.0252	97.3068	72.9049
NAB11-M5-2-2	45.8855	0.0781	33.1465	0.5542	0.0071	0.0773	16.0592	2.0522	0.1034		0.1021	0	98.0656	46.9589	0.0771	31.9201	0.6425	0.0563	0.1047	14.3905	2.8682	0.1326		0.1307	0.0252	97.3068	72.9049
NAB11-M5-4-1	48.35	0.09	32.02	0.6		0.07	15.41	2.59	0.11	0.02	0.14		99.39	50.9897	0.1171	29.2486	0.5975		0.0964	12.7343	4.1359	0.2041	0.0431	0.1052		98.2719	62.2348
NAB11-S4-1-1	50.9658	0.105	29.6245	0.4331		0.0452	12.5322	3.9061	0.1419	0.0071	0.211		97.9719	51.6405	0.11	29.0162	0.688		0.0933	12.0952	4.3466	0.2082	0.0251	0.1784		98.4015	59.8512
NAB11-S4-11-1	46.95	0.1	31.85	0.58		0.08	15.92	2.36	0.11	0	0.16		98.11	47.8173	0.0628	32.6975	0.564		0.0794	16.0253	2.2192	0.112	0	0.1186		99.696	79.4332
NAB11-S4-1-3	51.09	0.13	29.2	0.52		0.05	12.31	4.13	0.18	0.03	0.22		97.85	51.6405	0.11	29.0162	0.688		0.0933	12.0952	4.3466	0.2082	0.0251	0.1784		98.4015	59.8512
NAB11-S4-14-1	47.31	0.07	31.66	0.52		0.06	15.36	2.45	0.11	0.02	0.1		97.67	49.2987	0.1107	29.3523	0.5678	0.0339	0.0805	12.5394	3.9867	0.2096		0.1784	0.0755	96.4335	62.6864
NAB11-S4-16-2	48.47	0.06	31.32	0.59		0.08	14.87	2.78	0.12	0.06	0.22		98.56	48.6869	0.0755	30.6787	0.5987		0.0902	14.2679	3.0078	0.0934	0	0.1871		97.6862	71.9798
NAB11-S4-16-4	48.14	0.12	31.41	0.61		0.09	14.82	2.68	0.14	0	0.17		98.19	50.1424	0.066	31.1074	0.5177	0.0073	0.0952	14.5019	3.0608	0.1283		0.1186	0	99.7456	71.8145
NAB11-S4-16-7	48.9996	0.077	31.4597	0.5863	0	0.0916	15.148	2.7309	0.099		0.129	0	99.3211	50.1424	0.066	31.1074	0.5177	0.0073	0.0952	14.5019	3.0608	0.1283		0.1186	0	99.7456	71.8145
NAB11-S4-17-1	47.4855	0.0789	32.6458	0.5165	0.0483	0.0798	16.167	2.0695	0.1153		0.0992	0	99.3059	47.3567	0.0655	32.815	0.5159	0	0.0844	16.312	2.0435	0.1099		0.0827	0	99.3856	80.9898
NAB11-S4-19-1	51.09	0.1	29.4	0.48		0.06	12.74	3.94	0.18	0.03	0.15		98.17	51.9349	0.113	29.1742	0.6823		0.11	12.341	4.2036	0.2065	0	0.1468		98.9124	61.1129
NAB11-S4-20-1	47.16	0.1	31.62	0.54		0.05	15.42	2.36	0.11	0	0.16		97.52	47.4639	0.0972	31.4127	0.5108		0.0822	15.3379	2.4348	0.1123	0.0218	0.1153		97.5889	77.1615
