# Supplementary material for: The 2011 eruption of Nabro volcano, Eritrea: perspectives on magmatic processes from melt inclusions
Source: Contrib Mineral Petrol. 2017 Nov 27;173(1):1. doi: 10.1007/s00410-017-1425-2 (PMC6954031; doi:10.1007/s00410-017-1425-2)
Supplement: Supplementary file 3 — Supplementary material 3 (XLSX 19 KB) [file 410_2017_1425_MOESM3_ESM.xlsx]

## Sheet: Sheet1
	SiO2	TiO2	Al2O3	Fe2O3	FeO	MnO	MgO	CaO	Na2O	K2O	P2O5	Cr2O3	H2O	FO_Host	FEO*	OL_PER	TOT
NAB11-S4-2-1	48.468	3.566	16.874	1.231	6.472	0.055	4.851	12.091	3.505	1.148	0.409	0	1.33	81.95	7.579	1.31	98.69
NAB11-M1-7-1	49.801	3.292	16.214	0.697	4.402	0.015	5.128	14.572	3.01	1.053	0.457	0	1.36	87.6	5.03	2.98	97.02
NAB11-M4-4-1	47.183	4.361	16.479	1.453	6.694	0.098	4.938	12.442	3.292	1.117	0.6	0	1.341	81.79	8.002	0.9	99.1
NAB11-M3-16-1	48.282	4.16	18.022	1.358	5.606	0.128	3.97	12.11	4.627	0.98	0.485	0.02	0.253	81.62	6.828	3.9	96.1
NAB11-S4-6-1	45.789	4.863	16.928	1.742	7.505	0.061	5.035	11.913	3.154	1.068	0.59	0	1.353	80.41	9.072	2.09	97.91
NAB11-M5-1-1	50.233	2.761	16.215	2.145	8.819	0.195	3.719	7.794	4.525	1.794	1.431	0	0.369	70.82	10.749	-0.03	100.03
NAB11-M3-16-2	49.092	4.455	18.631	1.192	5.058	0.18	3.637	11.584	4.014	1.038	0.586	0.042	0.492	81.37	6.13	3.5	96.5
Supplementary data associated with “The 2011 eruption of Nabro volcano, Eritrea: perspectives on magmatic processes from melt inclusions”, Contributions to Mineralogy and Petrology
Amy Donovan1, Jon Blundy, Clive Oppenheimer, Iris Buisman
1 Department of Geography, King’s College London
Email: amy.donovan@kcl.ac.uk; Tel: 0207 848 1755

## Sheet: Sheet2
	Kaersutite composition at 4kbar
	SiO2	TiO2	Al2O3	FeO	MnO	MgO	CaO	Na2O	K2O	P2O5	Total
	45	4.0631	12.0223	12	0.0946	9	11.5988	2.6624	0.8225	0.2029	97.4666
											0
	SiO2	TiO2	Al2O3	FeOT	MnO	MgO	CaO	Na2O	K2O	P2O5	0
	43.9542	5.2835	13.0997	14.0954	0.1194	5.836	8.7238	3.3862	1.4881	0.5741	96.5604
											0
													SiO2	TiO2	Al2O3	FeOT	MnO	MgO	CaO	Na2O	K2O	P2O5
0	43.9542	5.2835	13.0997	14.0954	0.1194	5.836	8.7238	3.3862	1.4881	0.5741	96.5604		45.5199	5.4717	13.5663	14.5975	0.123653	6.04389	9.03455	3.50682	1.54111	0.59455	100
0.05	46.2042	5.48665	13.7008	14.6954	0.12413	6.286	9.30374	3.51932	1.52923	0.584245	101.434		45.5511	5.4091	13.5072	14.4877	0.122375	6.19715	9.17223	3.46958	1.50761	0.575987	100
0.1	48.4542	5.68981	14.3019	15.2954	0.12886	6.736	9.88368	3.65244	1.57035	0.59439	106.307		45.5795	5.35224	13.4534	14.3879	0.121215	6.33636	9.29729	3.43575	1.47718	0.559126	100
0.15	50.7042	5.89297	14.903	15.8954	0.13359	7.186	10.4636	3.78556	1.61147	0.604535	111.18		45.6053	5.30036	13.4044	14.2969	0.120156	6.46337	9.41139	3.40488	1.44942	0.543742	100
0.2	52.9542	6.09612	15.5042	16.4954	0.13832	7.636	11.0436	3.91868	1.6526	0.61468	116.054		45.629	5.25284	13.3595	14.2136	0.119186	6.57971	9.5159	3.37661	1.424	0.529651	100
0.25	55.2042	6.29927	16.1053	17.0954	0.14305	8.086	11.6235	4.0518	1.69372	0.624825	120.927		45.6508	5.20915	13.3182	14.137	0.118294	6.68668	9.61199	3.35062	1.40062	0.516696	100
0.3	57.4542	6.50243	16.7064	17.6954	0.14778	8.536	12.2034	4.18492	1.73485	0.63497	125.8		45.6709	5.16885	13.2801	14.0663	0.117472	6.78535	9.70064	3.32664	1.37905	0.504744	100
0.35	59.7042	6.70559	17.3075	18.2954	0.15251	8.986	12.7834	4.31804	1.77597	0.645115	130.674		45.6895	5.13155	13.2448	14.0008	0.116711	6.87667	9.78267	3.30444	1.35909	0.493684	100
0.4	61.9542	6.90874	17.9086	18.8954	0.15724	9.436	13.3633	4.45116	1.8171	0.65526	135.547		45.7068	5.09693	13.2121	13.9401	0.116004	6.96142	9.85881	3.28385	1.34057	0.483419	100
0.45	64.2042	7.1119	18.5097	19.4954	0.16197	9.886	13.9433	4.58428	1.85823	0.665405	140.42		45.7229	5.06472	13.1817	13.8836	0.115347	7.04029	9.92966	3.26468	1.32333	0.473866	100
0.5	66.4542	7.31505	19.1108	20.0954	0.1667	10.336	14.5232	4.7174	1.89935	0.67555	145.294		45.7378	5.03466	13.1533	13.8309	0.114733	7.11387	9.99575	3.2468	1.30725	0.464955	100
0.55	68.7042	7.51821	19.712	20.6954	0.17143	10.786	15.1031	4.85052	1.94047	0.685695	150.167		45.7519	5.00656	13.1267	13.7816	0.11416	7.18267	10.0576	3.23008	1.29221	0.456622	100
0.6	70.9542	7.72136	20.3131	21.2954	0.17616	11.236	15.6831	4.98364	1.9816	0.69584	155.04		45.765	4.98023	13.1018	13.7354	0.113622	7.24715	10.1155	3.21441	1.27812	0.448812	100
0.65	73.2042	7.92452	20.9142	21.8954	0.18089	11.686	16.263	5.11676	2.02272	0.705985	159.914		45.7773	4.9555	13.0784	13.692	0.113117	7.30769	10.1699	3.1997	1.26489	0.441479	100
