# Supplementary material for: The 2011 eruption of Nabro volcano, Eritrea: perspectives on magmatic processes from melt inclusions
Source: Contrib Mineral Petrol. 2017 Nov 27;173(1):1. doi: 10.1007/s00410-017-1425-2 (PMC6954031; doi:10.1007/s00410-017-1425-2)
Supplement: Supplementary file 4 — Supplementary material 4 (XLSX 186 KB) [file 410_2017_1425_MOESM4_ESM.xlsx]

## Sheet: Sheet1
Supplementary data associated with “The 2011 eruption of Nabro volcano, Eritrea: perspectives on magmatic processes from melt inclusions”, Contributions to Mineralogy and Petrology
Amy Donovan1, Jon Blundy, Clive Oppenheimer, Iris Buisman
1 Department of Geography, King’s College London
Email: amy.donovan@kcl.ac.uk; Tel: 0207 848 1755
This file contains raw ion probe data for standards used in the analyses.

## Sheet: CO2
		B	Mg++	12C	O	O H	29Si	30Si		SiO2	Average 12C	Average OH	Average 29Si	Average 30Si	SD C	SD OH	SD 29SI	SD 30SI	BGD 12C	12C-bkg	(12C-bkg)/30Si	C/Si*Si	BGD OH	BGD Si29	OH-bkg	OH-bkg/Si	OH water	Si29-bg	Si29-bg/Si	SiH water	(dCO2/dC)^2	(dCO2/dSi)^2	(dCO2/dbg)^2	sigma co2	CO2(known)		H2O (known)
1085	SISS51
0	0	1811.17	51.0001	124.668	136879	803.783	14856.8	738889
0	1	2004.2	46.0001	121.167	133899	764.28	14744.1	734233
0	2	2000.2	50.0001	121.334	133815	769.03	14725.8	730265
0	3	1924.44	44.5001	115.001	133622	799.033	14596.6	724750
0	4	1975.45	44.0001	112.834	133184	792.032	14599.6	724804
0	5	1953.19	42.5001	114.501	132558	771.78	14646.7	723920
0	6	1961.2	51.5001	112.334	132526	787.282	14483.9	718716
0	7	1903.43	45.0001	109.501	132317	814.784	14654.2	718420
0	8	1941.94	37.5001	109.501	131712	785.532	14504.7	716510
0	9	1950.19	53.0001	106.667	132094	786.282	14471.9	715970
1	0	1984.45	45.0001	112.167	131572	784.781	14487.7	712278
1	1	1922.19	43.5001	111.167	130840	784.281	14473.2	709633
1	2	1951.94	46.5001	105.501	130338	761.28	14367	705970
1	3	1915.44	54.0001	111.667	131158	772.78	14489	709150
1	4	1908.69	40.5001	112.001	129694	787.032	14403.1	707384
1	5	1974.95	54.0001	111.334	129837	789.032	14483.9	706658
1	6	1962.95	50.5001	102.501	129841	768.28	14376.8	705281
1	7	1918.94	54.5001	113.167	129933	800.783	14521.8	705596
1	8	1928.19	41.0001	107.001	129434	779.531	14394.3	703600
1	9	1940.94	47.5001	110.834	129689	766.78	14440.4	700162	SISS51	70	109.251	778.187	14434.5	705475	3.78493	13.3714	57.9957	2688.52	2.38	106.871	0.000151487	0.0106041	41.4063	821	736.781	0.00104438		13613.5	0.019297		2.00926e-12	4.61095e-20	2.3982e-08	0.00013004	558
1086	NIST610
0	0	15231.3	27.5	17.5	98242.3	42.5001	942.045	478152
0	1	15140.9	38.0001	13.8333	97965.5	42.5001	941.045	474781
0	2	14998.7	35.5001	10	97585.3	47.5001	923.043	471958
0	3	15037	32.0001	8.66667	97230.8	45.0001	908.542	469501
0	4	14832	25	7	96907.1	42.0001	878.289	466475
0	5	14792.6	36.5001	7.66667	96393.1	40.5001	910.792	463908
0	6	14710.3	33.5001	5.66667	96083	51.0001	882.29	462800
0	7	14660.2	27	4.5	95418.1	34.2501	884.54	461090
0	8	14703	27	4.83333	94905.6	42.5001	854.537	457844
0	9	14665.7	35.5001	6.33333	94881.9	37.2501	876.789	454733
1	0	14560.8	33.5001	3.83333	88897.2	37.5001	817.784	418470
1	1	13301.5	32.5001	3.83333	85542.1	39.2501	853.787	409106
1	2	13084	31.5001	3.16667	85374.6	44.7501	813.034	410089
1	3	13317.8	31.5001	1.5	85163.8	40.5001	830.285	409377
1	4	13198.1	25.5	3	85332.8	40.5001	819.784	408489
1	5	13258	36.0001	1.83333	86101.9	41.2501	817.784	409885
1	6	13199.1	29.5	2.83333	85225.8	33.7501	819.534	407809
1	7	13208.4	26	1.83333	85218.8	43.0001	837.286	407875
1	8	13249	31.5001	3.5	85096.7	43.0001	826.285	406995
1	9	13148.8	21.5	1.33333	85000.9	44.5001	802.033	410240	NIST610	70.1	2.375	41.4063	820.753	408845	0.839265	3.5075	10.7973	1220.19	2.38	-0.00499962	-1.22287e-08	-8.57229e-07	41.4063	821	0	0		-0.246875	-6.03835e-07						1
1087	RB497
0	0	1389.1	13	2489.48	152648	96.2505	1353.59	804394
0	1	1403.1	14	2533.66	151879	93.2504	1383.35	796007
0	2	1358.09	12.5	2532.16	151281	90.5004	1372.35	798034
0	3	1406.85	14.5	2520.82	151480	98.0005	1339.34	796642
0	4	1348.59	9	2520.66	151577	95.0005	1340.34	791956
0	5	1363.6	14.5	2506.15	151220	91.2504	1318.09	794408
0	6	1375.6	12	2501.32	152164	85.7504	1321.09	790154
0	7	1391.1	11.5	2549.83	150874	95.7505	1307.34	792066
0	8	1382.1	9	2501.15	151687	98.5005	1302.09	790338
0	9	1382.1	7	2495.48	151593	95.7505	1296.84	762193
1	0	1362.35	15.5	2569.17	147899	90.2504	1273.58	764053
1	1	1338.09	13.5	2515.99	146565	88.7504	1292.09	764541
1	2	1343.59	16.5	2509.32	147510	96.7505	1279.33	761654
1	3	1339.09	7.5	2535.99	146551	97.7505	1256.33	761043
1	4	1318.84	11.5	2524.16	146828	86.2504	1263.58	760385
1	5	1342.84	12.5	2549.66	146302	92.7504	1297.09	759282
1	6	1319.84	10	2554.5	146944	94.7505	1238.33	756948
1	7	1328.84	7.5	2531.66	147634	79.0003	1290.59	761910
1	8	1349.09	9.5	2549.16	146969	96.2505	1262.58	758612
1	9	1336.59	9	2524.32	147069	90.2504	1240.58	760420	RB497	81.94	2534.85	91.7192		760032	15.5784	6.39542	21.6187	1670.83	2.38	2532.47	0.00333206	0.273029	41.4063	821	50.3128	6.61984e-05		445.05	0.000585568						10270		0.2
1088	st3
0	0	319.505	4564.56	395.508	90060.3	493.762	5393.73	347270
0	1	303.255	4462.02	388.841	89247.4	496.763	5299.93	336557
0	2	320.505	4379.98	372.507	87341.3	492.012	5103.83	326091
0	3	281.254	4263.93	365.173	85888.6	464.761	4967.76	311105
0	4	280.754	4081.35	327.339	80657.4	436.76	4684.12	295709
0	5	278.504	3966.3	340.173	80329.2	441.01	4691.87	294697
0	6	273.004	4014.32	346.006	80048	430.259	4600.83	289482
0	7	284.754	4072.85	335.339	78720.3	424.509	4535.55	283637
0	8	265.754	3881.77	323.505	77783.3	424.509	4522.29	278105
0	9	240.753	3835.75	328.839	76954.3	428.259	4386.48	271380
1	0	250.503	3790.23	326.505	76055.4	412.259	4206.9	258905
1	1	245.253	3555.14	320.839	70129.4	393.258	4096.36	248420
1	2	224.253	3475.62	303.171	69000	382.507	3968.3	243302
1	3	217.502	3406.09	288.004	68477.8	364.257	3960.05	241336
1	4	220.752	3441.1	290.504	68151.6	371.757	3885.77	239988
1	5	215.752	3430.1	292.504	67625.4	370.007	3832.25	236957
1	6	226.503	3449.61	293.504	67270.5	377.257	3817.99	235670
1	7	230.253	3489.62	290.671	66828	380.507	3814.24	232710
1	8	221.002	3366.08	288.004	66691.6	375.257	3751.72	230947
1	9	209.752	3405.59	290.671	65578.1	343.506	3718.95	227102	st3	50.1	292.129	370.632		236002	4.85337	12.4324	89.8529	5532.4	2.38	289.749	0.00122774	0.06151	41.4063	821	329.226	0.00139502		3022.66	0.0128078							1771	1.33
1089	st1
0	0	307.255	4030.83	130.334	75695.1	930.544	10873.5	339426
0	1	295.505	3935.79	123.501	75278.4	916.043	10596.5	333781
0	2	301.005	3980.31	129.001	74529.2	927.044	10651.3	330426
0	3	306.755	3915.28	111.834	73882.3	898.541	10425.5	327176
0	4	310.005	3883.27	114.334	73636	891.04	10487.9	325846
0	5	302.505	3894.77	113.001	72864.8	882.29	10393.3	321365
0	6	302.755	3850.26	108.167	72190.3	891.04	10143	319986
0	7	295.755	3897.78	108.834	71994.9	881.79	10232.6	319160
0	8	306.255	3849.76	101.667	72050.8	871.289	10152.8	316851
0	9	300.505	3869.76	112.001	71781.8	898.041	10259.9	315324
1	0	286.254	3849.76	106.001	71727.4	869.288	10107.7	315263
1	1	297.255	3990.81	102.334	71323	878.539	10013.9	312351
1	2	301.505	3855.26	107.334	71341.1	880.289	9978.33	311544
1	3	287.254	3832.25	107.001	71101.9	885.54	9911.51	310125
1	4	284.004	3866.26	105.167	70246.8	867.538	9925.02	309837
1	5	295.254	3784.23	105.001	70584.2	898.291	9907.5	306929
1	6	290.504	3731.71	106.667	70142	857.038	9882.48	306292
1	7	270.254	3803.24	106.167	69974.3	891.04	9904	306154
1	8	281.004	3723.71	105.667	69728.1	864.038	9875.47	303623
1	9	254.253	3832.75	100.667	69251.2	857.788	9842.94	301783	st1	50.1	105.459	875.195		307036	2.10961	15.7358	39.7087	3344.37	2.38	103.079	0.000335723	0.0168197	41.4063	821	833.789	0.00271561		9082.41	0.0295809						691	534	2.96
1090	st2
0	0	351.256	4390.48	261.837	84403.3	1040.56	12122.5	381098
0	1	350.756	4303.44	251.503	83347.8	1023.8	11971	380174
0	2	344.506	4300.94	246.17	82628.7	1014.3	11832.1	376101
0	3	360.507	4315.45	261.003	82453.3	1003.05	11785.3	373475
0	4	323.505	4246.92	240.17	81532.1	987.8	11624.9	369662
0	5	336.006	4217.41	244.003	81311.3	1010.3	11613.6	365917
0	6	318.505	4258.93	245.336	80414.9	956.047	11427.4	363310
0	7	311.255	4235.91	246.17	80201.2	947.296	11555.6	361724
0	8	314.505	4219.91	223.836	80105.4	957.547	11363.3	359026
0	9	319.005	4208.4	238.67	79260.1	972.298	11303	356338
1	0	318.505	4249.42	235.669	78981.9	969.798	11192.4	354813
1	1	334.756	4119.86	234.669	78458.2	966.548	11303.5	355848
1	2	330.006	4158.38	229.669	78692.1	958.797	11344.6	353566
1	3	334.256	4048.34	231.003	78420.4	975.298	11140.3	353122
1	4	317.255	4111.86	232.503	78677.9	986.55	11263.7	353494
1	5	316.005	4165.89	232.169	78446.6	958.797	11266	351019
1	6	316.505	4258.43	239.336	78515.6	960.297	11217.2	349978
1	7	309.505	4184.89	227.336	77804	955.047	11219.4	348927
1	8	317.255	4118.86	227.503	77461.3	991.55	11267.5	349802
1	9	317.755	4160.38	232.003	77561.6	950.546	11288.5	348439	st2	50.1	231.44	967.11		351043	3.77968	15.3381	60.0084	2091.63	2.38	229.06	0.000652513	0.0326909	41.4063	821	925.704	0.00263701		10429.9	0.0297111						1136	1134	2.84
1091	st6
0	0	353.756	4712.63	193.002	90925.2	564.516	6495.15	390237
0	1	353.006	4705.63	180.668	90833.4	549.765	6530.67	386146
0	2	358.507	4663.11	182.335	89974.5	562.016	6423.35	383061
0	3	334.256	4654.1	177.168	89500.7	572.517	6407.59	380987
0	4	352.256	4647.1	168.501	89474.9	542.015	6429.11	379643
0	5	345.756	4621.09	189.835	89091.5	543.515	6294.77	376866
0	6	347.756	4643.6	173.335	88836.7	538.265	6289.27	374882
0	7	339.756	4567.06	173.835	88366.4	549.765	6262	372101
0	8	331.756	4583.07	168.501	88488.6	552.516	6318.79	372029
0	9	336.006	4536.55	179.502	88068.3	572.767	6224.73	369451
1	0	335.756	4564.06	174.502	88096	552.015	6223.98	367432
1	1	332.756	4526.04	171.835	87686.4	556.766	6169.19	364607
1	2	334.256	4559.06	180.002	86765.8	548.515	6214.22	363804
1	3	315.505	4573.07	174.168	87070.9	554.516	6269.25	363185
1	4	326.755	4523.04	166.501	86884.3	554.266	6101.9	359778
1	5	326.505	4452.01	172.668	85724.6	541.265	6078.38	358437
1	6	329.505	4477.02	173.001	85694.4	539.265	6001.59	356343
1	7	312.255	4510.54	170.835	85402.9	541.765	6035.61	352963
1	8	321.005	4494.03	166.168	85353.9	555.766	6048.61	353545
1	9	325.505	4602.58	151.501	85046.8	568.266	6063.62	352468	st6	50.1	169.356	550.453	6101.65	357565	8.45189	9.74989	92.5337	4487.82	2.38	166.976	0.000466979	0.0233957	41.4063	821	509.047	0.00142365		5280.65	0.0147683						871	789	1.58
1117	St1
0	0	360.257	5232.4	163.168	98224.1	1188.07	13368.9	407137
0	1	377.257	5234.4	163.668	97896.3	1161.82	13163.8	402986
0	2	381.507	5208.88	150.334	97192.9	1165.07	12982.8	399190
0	3	355.006	5237.9	153.501	96468.8	1151.32	12835.6	394794
0	4	347.006	5104.83	148.334	95646.8	1159.32	12570.3	388542
0	5	354.506	5144.35	154.668	94048.9	1136.07	12576.8	384041
0	6	341.006	5093.32	142.834	93048	1143.07	12416.9	377597
0	7	357.757	5073.31	145.834	93394.2	1129.82	12420.9	375965
0	8	344.006	5037.29	148.668	92315.1	1099.56	12257.9	372278
0	9	352.006	5000.27	149.334	91491.9	1102.31	12234.1	368870
1	0	350.006	5008.28	142.501	91457.6	1119.31	12118	367155
1	1	338.006	4929.24	141.501	90857.1	1090.06	12183.3	367896
1	2	344.006	5040.8	132.168	90641.1	1102.81	12003.1	361722
1	3	323.255	4989.27	137.668	89098	1103.06	11849.2	351808
1	4	333.756	4775.66	121.834	81548.2	988.3	11200.6	335631
1	5	326.505	4673.61	128.167	85483.6	1050.56	11355.6	341194
1	6	327.255	4772.16	137.334	85564.8	1081.06	11460.2	342956
1	7	315.755	4822.69	135.334	86029.8	1076.81	11439.4	342109
1	8	319.005	4815.18	133.334	85964.7	1088.31	11440.4	340411
1	9	314.505	4828.19	134.334	85491.1	1051.81	11511.5	339106		50.1	132.522	1067.84	11532.5	344367	5.27537	37.8349	263.487	8395.39	2.38	130.142	0.000377916	0.0189336	41.4063	821	1026.43	0.00298064		10711.5	0.0311049						691	534	2.96
1118	St2
0	0	463.511	5767.2	343.339	114076	1353.59	15736.6	495804
0	1	449.26	5896.27	333.839	113120	1352.09	15536.5	491284
0	2	451.26	5811.72	338.173	110355	1287.59	14878.8	471464
0	3	421.259	5692.15	306.005	102856	1317.84	15136.7	472469
0	4	415.009	5652.13	304.171	107806	1302.84	15018.7	468958
0	5	417.009	5521.55	303.171	103633	1263.58	14656	453717
0	6	422.509	5423.5	314.838	106261	1284.83	14699.3	458604
0	7	418.009	5506.55	302.838	105360	1309.09	14741.6	456832
0	8	415.259	5458.52	297.171	105118	1233.83	14112.9	432594
0	9	398.008	5166.36	298.671	97903.9	1169.32	13381.4	422261
1	0	381.757	5171.36	298.505	100532	1240.83	14078.9	434528
1	1	394.508	5276.42	284.004	101853	1256.08	14218.3	438894
1	2	395.258	5381.98	302.505	102841	1274.33	14514.5	441552
1	3	409.259	5406.99	307.838	103150	1239.33	14357.8	440102
1	4	410.509	5507.05	305.505	102642	1274.33	14491.2	438995
1	5	425.009	5429.5	307.171	103327	1293.34	14511	441225
1	6	388.508	5285.93	303.171	98754.9	1195.82	13855.5	421426
1	7	367.257	5266.41	304.838	99894.9	1210.33	14095.1	425528
1	8	387.258	5339.45	310.672	100200	1239.58	14148.5	429290
1	9	401.008	5413.99	304.171	101145	1267.08	14228.8	429423		50.1	305.734	1249.27	14275.3	433443	2.7036	33.9777	236.972	7945.62	2.38	303.354	0.000699871	0.0350635	41.4063	821	1207.86	0.00278667		13454.3	0.0310405						1136	1134	2.84
Tuesday 19 February
1119	ST2
0	0	416.759	5278.42	307.005	100023	1200.57	14288.9	442019
0	1	394.008	5171.36	315.672	98870.5	1200.32	14374	439838
0	2	393.008	5124.84	314.005	97559.5	1128.57	13808	424639
0	3	413.009	4995.27	287.504	95518.6	1152.82	13729.4	415786
0	4	387.758	5049.3	273.671	86236.6	997.801	11574.1	351931
0	5	302.505	4134.87	252.003	76789.1	921.543	11116	338227
0	6	299.505	4060.34	235.169	75434.1	899.791	10930.3	333229
0	7	304.755	4003.32	238.336	75127.8	904.292	10858.3	332097
0	8	301.755	3958.3	216.336	75284.4	913.543	10898.5	331898
0	9	301.255	3979.81	240.17	75214.9	903.292	10813.2	329885
1	0	298.755	3972.8	230.003	74896	904.792	10831.7	328790
1	1	290.504	4038.83	244.17	75037.6	944.295	10827.2	329029
1	2	305.005	4097.36	234.336	74630	931.044	10803.7	327540
1	3	309.505	4024.83	232.003	74524.7	897.791	10826	327076
1	4	291.254	3952.8	235.336	74484.9	907.542	10905.6	326321
1	5	295.254	4017.82	231.003	74406.3	913.293	10861.5	325700
1	6	282.504	4027.83	233.669	74197.7	927.044	10924.1	326579
1	7	306.255	4036.83	234.336	74332.7	899.791	10849.8	325030
1	8	302.505	4035.83	236.503	74418.4	923.043	10782.2	324178
1	9	287.504	4084.35	235.169	73790.1	885.29	10897.5	324126		50.1	234.044	910.605	10856.3	325819	1.80119	15.9521	50.6708	1285.53	2.38	231.664	0.000711022	0.0356222	41.4063	821	869.198	0.00266774		10035.3	0.0308002						1136		2.84
1120	ST1
0	0	299.505	4154.38	135.668	81788.7	950.046	11116	328222
0	1	306.505	4188.39	134.001	80430.6	934.795	10846.8	319835
0	2	302.005	4007.82	128.834	79067.6	904.542	10672.8	312487
0	3	295.004	4053.84	117.501	78242.5	922.793	10470.3	307546
0	4	260.003	4084.35	111.667	76512.4	871.789	10274.4	300212
0	5	275.504	3882.77	114.167	75661.8	890.29	10058.9	295364
0	6	269.004	4049.34	116.667	74680.9	866.538	9894.24	289003
0	7	273.504	3959.8	113.667	74314.6	849.037	9838.43	285319
0	8	261.003	3873.26	109.001	73157.4	830.285	9614.46	281785
0	9	253.253	3760.22	109.334	72616.9	853.537	9604.2	278148
1	0	239.753	3849.26	107.834	71560.7	824.535	9488.84	274898
1	1	257.253	3730.71	106.167	71548.1	827.285	9396.25	272958
1	2	247.753	3823.75	98.5005	71295.8	853.287	9343.7	269940
1	3	247.753	3774.73	94.5005	70827.4	823.285	9277.64	268764
1	4	255.503	3742.71	99.3338	70267.9	835.036	9154.77	267212
1	5	265.754	3721.71	92.3338	70223.6	846.287	9217.83	265616
1	6	250.753	3684.69	104.001	69672.2	817.784	9108.98	263577
1	7	239.503	3685.69	106.334	69790	809.783	9137.01	261870
1	8	248.003	3733.21	101.501	69696.4	856.287	9102.72	259732
1	9	238.503	3670.69	92.1671	69197.3	833.285	8912.05	257639		50.1	98.5838	834.379	9156.84	264294	5.2833	16.8367	130.257	4368.88	2.38	96.2038	0.000364004	0.0182366	41.4063	821	792.973	0.00300035		8335.84	0.0315401						691		2.96
1121	ST6
0	0	397.508	4933.24	207.002	94697.6	587.518	7079.81	419252
0	1	384.507	4964.76	197.502	93777.4	572.767	7050.28	415904
0	2	384.257	4938.74	196.169	93000.5	573.767	6934.7	410384
0	3	372.257	4823.19	195.335	92696.2	549.765	6955.97	408770
0	4	374.257	4913.23	194.669	91734.7	597.268	6870.66	405123
0	5	367.007	4899.72	191.335	91782.6	563.766	6877.41	402436
0	6	381.257	4847.2	199.502	91408.7	584.267	6739.57	400951
0	7	359.507	4839.19	192.169	90529.1	548.515	6756.08	397624
0	8	366.757	4752.65	194.002	89870	572.017	6687.03	394233
0	9	369.007	4774.66	180.668	89443.7	579.017	6678.27	392447
1	0	352.006	4708.63	183.668	88963.8	568.766	6571.7	390573
1	1	353.756	4827.19	181.002	89157.6	568.516	6654.76	388975
1	2	365.757	4799.68	181.502	89026.9	551.015	6690.78	387177
1	3	349.256	4784.17	184.335	88313.5	578.017	6590.97	385270
1	4	342.506	4795.67	186.002	86125.6	538.015	6414.6	373351
1	5	349.506	4615.09	175.335	86086.8	539.265	6452.87	374595
1	6	321.255	4650.1	179.002	85773.1	560.766	6466.88	375025
1	7	323.505	4664.11	188.668	85938.5	536.015	6463.38	373788
1	8	315.755	4628.59	183.168	86367.8	561.516	6445.87	375414
1	9	353.256	4662.11	189.502	86231.1	551.015	6507.16	376220		50.1	183.439	551.953	6504.06	377605	4.79091	14.4396	92.1754	5417.91	2.38	181.059	0.000479494	0.0240226	41.4063	821	510.547	0.00135207		5683.06	0.0150503						871		1.58
1150	ST1
0	0	374.257	4710.63	151.501	81021.9	1046.56	12685.7	380483
0	1	342.006	4565.06	149.668	79307.5	987.05	12426.4	371517
0	2	352.006	4444.51	140.834	77840.8	985.299	12297	363262
0	3	344.256	4423	136.001	76479.1	983.049	12004.1	355138
0	4	351.506	4388.98	142.001	75440.6	941.545	11760	350565
0	5	328.005	4316.45	135.834	74457.7	941.545	11566.8	343926
0	6	340.256	4210.9	128.334	73168.5	937.545	11450.7	338146
0	7	319.255	4156.88	129.667	71564.2	898.291	11329.5	332235
0	8	321.505	4118.36	128.167	70680.9	920.043	11106.8	327367
0	9	312.755	4121.37	121.834	70371.1	909.042	10993.4	323938
1	0	308.255	4086.35	125.834	69266.3	919.043	10908.3	318433
1	1	300.505	4133.87	114.834	68639.9	893.791	10817.5	315011
1	2	300.505	4048.84	109.501	68215	896.541	10534.2	310752
1	3	290.254	3989.81	120.001	67113.4	878.789	10628	308544
1	4	289.004	3966.3	115.001	67013.2	873.539	10414	304982
1	5	284.004	4065.34	121.167	66034.1	878.789	10471.1	302107
1	6	298.005	3971.8	117.334	65530.8	854.287	10318.9	301813
1	7	292.254	4012.82	117.167	65066.2	826.285	10168	296415
1	8	288.504	3925.29	122.001	64565.4	863.288	10039.4	291926
1	9	281.004	3940.29	120.334	63683.7	859.788	10087.2	289540		50.1	117.813	866.413	10332.6	300760	4.09848	20.9618	216.193	7596.93	2.38	115.433	0.000383805	0.0192286	41.4063	821	825.007	0.00274308	0.137428	9511.6	0.0316252						691		2.96
1151	ST2
0	0	432.51	5500.54	306.171	103679	1299.34	15537	477565
0	1	438.26	5474.53	312.172	102593	1259.08	15221.1	469209
0	2	438.01	5353.96	304.338	100857	1260.08	15020.5	466242
0	3	436.01	5225.89	304.005	100121	1237.58	14905.3	460156
0	4	448.26	5308.94	293.671	99490.3	1234.08	14897.6	455147
0	5	416.259	5227.89	293.004	99251.9	1236.58	14688.5	452370
0	6	415.759	5261.91	297.338	98728.1	1206.57	14667	450038
0	7	413.009	5325.95	288.338	97516.6	1205.57	14540.5	446620
0	8	409.759	5190.37	306.505	96989.4	1191.32	14428.6	444096
0	9	385.508	5141.35	293.504	96490.5	1205.32	14337.2	440574
1	0	405.258	5107.33	292.004	96080	1164.57	14356	438584
1	1	412.759	5224.39	281.004	95374.2	1169.07	14184.5	429976
1	2	385.508	5050.3	284.337	94100.9	1157.32	14096.4	430237
1	3	398.508	5053.3	293.338	93981.8	1180.57	14073.3	428603
1	4	378.257	5076.31	270.837	93715.3	1158.07	14097.9	426864
1	5	399.258	4895.72	291.838	93396.3	1148.57	14136.4	424596
1	6	387.508	4991.77	276.171	92717.9	1195.07	14037.8	423167
1	7	407.008	4945.25	281.504	92870.3	1175.82	13943.4	419002
1	8	385.258	4903.23	274.004	92172.8	1153.07	13942.4	417788
1	9	390.508	4975.26	285.337	91847.7	1180.32	13924.4	417196		50.1	282.171	1168.6	14031.5	423432	8.14573	16.5375	83.3133	5023	2.38	279.791	0.000660769	0.0331045	41.4063	821	1127.19	0.00266205		13210.5	0.0311987						1136		2.84
1152	ST6
	B	Mg++	12C	O	O H	29Si	30Si
0	0	425.509	5285.93	239.503	100460	664.523	7724.54	448949
0	1	390.258	5357.46	232.503	99930.7	641.021	7634.47	442632
0	2	425.009	5337.45	211.336	98978.6	636.771	7464.34	438468
0	3	414.759	5285.93	209.336	98148.3	625.77	7454.33	434331
0	4	409.509	5391.48	211.836	96925.3	593.268	7393.79	428997
0	5	400.008	5240.4	199.669	96499.1	615.769	7382.03	424220
0	6	383.007	5225.89	214.336	96104.7	626.52	7313.23	422455
0	7	386.508	5195.88	210.002	95135.9	625.52	7328.49	418321
0	8	389.258	5107.83	215.669	94976.8	611.769	7269.69	415947
0	9	384.757	5262.91	192.169	94243.8	608.769	7225.66	413866
1	0	370.757	5117.34	207.502	93930.8	623.02	7202.4	410637
1	1	382.007	5104.83	202.669	93218.1	607.269	7192.89	408019
1	2	372.257	5089.32	198.002	92884.4	613.519	7073.05	405150
1	3	381.507	5035.29	206.502	92236.4	587.768	7126.34	402577
1	4	372.507	5085.82	207.669	91502	615.519	7183.88	401050
1	5	379.757	5008.28	197.169	91161.9	610.019	6931.2	398346
1	6	379.507	5131.34	192.669	90955	606.769	7025.52	395966
1	7	368.757	5120.34	195.502	90384.2	613.519	7012.26	393812
1	8	344.506	4939.74	204.669	90172.8	604.519	6995.49	391706
1	9	362.007	5032.79	195.669	89881.1	603.269	6927.95	391748		50.1	199.731	606.863	7034.46	397545	5.69539	8.91677	89.7272	5073.98	2.38	197.351	0.000496425	0.0248709	41.4063	821	565.456	0.00142237		6213.46	0.0156296						871		1.58
WEDNESDAY 20TH
1153	st6
0	0	434.76	5828.73	238.17	113506	689.274	7896.93	466413
0	1	416.759	5930.79	230.669	112825	676.023	7974.99	460996
0	2	427.259	5821.23	225.836	112176	672.023	7888.67	456547
0	3	411.759	5760.19	220.669	110930	673.773	7781.84	452201
0	4	408.509	5709.66	214.502	110323	670.523	7757.07	446248
0	5	400.008	5718.67	225.669	110134	661.772	7616.71	444309
0	6	393.758	5645.12	209.836	109578	674.273	7612.2	441225
0	7	405.758	5607.6	209.836	109280	676.773	7623.71	437752
0	8	406.008	5612.11	210.669	108638	679.774	7591.94	434170
0	9	409.509	5670.64	219.502	108311	658.522	7573.92	431664
1	0	394.508	5710.16	216.669	107507	679.274	7543.9	430188
1	1	404.258	5531.06	205.169	106837	662.772	7598.44	427610
1	2	391.258	5640.62	217.502	106856	667.273	7422.06	426069
1	3	399.258	5566.58	201.835	106356	677.523	7506.62	424385
1	4	388.258	5568.58	216.169	106487	659.522	7384.03	422795
1	5	405.758	5705.66	204.502	106014	683.274	7522.39	423510
1	6	404.258	5530.56	209.669	105785	685.024	7524.89	422159
1	7	401.508	5526.56	220.002	105744	684.274	7557.91	421633
1	8	392.008	5636.12	206.169	105989	680.774	7506.62	420505
1	9	402.758	5648.13	218.169	105910	676.273	7607.95	420346		50.1	211.752	676.742	7504.06	422675	7.05325	9.03372	71.3218	1253.53	2.38	209.372	0.00049535	0.0248171	41.4063	821	635.336	0.00150313		6683.06	0.0158113						871		1.58
1154	ST1
0	0	436.51	5826.73	177.335	115143	1295.09	15246.6	464135
0	1	405.758	5673.14	176.002	113129	1332.34	15116.4	456614
0	2	412.759	5614.61	165.835	111766	1282.83	14742.3	448947
0	3	399.508	5555.57	149.668	110444	1259.58	14546.3	443165
0	4	420.509	5557.57	140.668	109677	1276.83	14399.3	435715
0	5	420.509	5488.04	152.001	108838	1242.08	14366	430510
0	6	397.508	5493.04	156.501	108105	1234.33	14144.2	426622
0	7	387.258	5500.54	132.168	107492	1257.58	14065.8	422428
0	8	395.258	5430	143.668	106485	1233.83	14056.6	419704
0	9	365.757	5487.53	136.501	106511	1212.33	13918.9	416009
1	0	372.757	5383.98	136.501	105396	1226.83	13881.1	412639
1	1	357.507	5451.52	141.668	105292	1227.83	13853	409758
1	2	372.757	5430	133.501	104424	1254.58	13812.7	405645
1	3	352.756	5269.42	137.168	103959	1245.33	13694.1	402071
1	4	370.507	5390.48	139.168	102858	1230.33	13585.4	399416
1	5	378.757	5317.94	139.834	102409	1229.08	13566.4	397340
1	6	376.257	5262.91	144.334	101756	1259.58	13542.1	394596
1	7	363.007	5002.28	132.168	99239.8	1222.83	13351.6	386047
1	8	336.756	5157.86	139.501	99141.8	1190.07	13294.5	384263
1	9	354.756	5218.89	133.001	99366.5	1212.08	13235.4	384077		50.1	137.334	1230.48	13510.3	394182	4.2004	22.9294	200.831	6954.1	2.38	134.954	0.000342366	0.0171525	41.4063	821	1189.08	0.00301657		12689.3	0.0321914						691		2.96
1155	ST2
0	0	450.76	5707.16	331.506	112266	1335.34	15747.1	484233
0	1	420.009	5668.14	339.339	111282	1319.09	15574.9	477856
0	2	449.76	5697.15	319.505	110850	1322.34	15565.9	473676
0	3	438.51	5676.64	307.505	110009	1322.84	15343.2	469730
0	4	429.759	5716.67	314.672	109227	1301.34	15108.9	464584
0	5	402.008	5622.61	325.005	109027	1308.84	15234.6	462872
0	6	414.509	5565.58	306.171	108340	1294.59	15204.3	458877
0	7	425.509	5541.06	320.339	107995	1291.34	15011	453029
0	8	414.509	5541.57	311.672	106722	1280.08	14894	449783
0	9	402.008	5570.58	299.505	106382	1291.34	14877	447385
1	0	405.008	5484.03	314.672	109291	1346.84	15295.2	457938
1	1	402.008	5570.08	303.505	106739	1266.33	14964.9	450255
1	2	399.008	5486.03	306.505	104627	1245.33	14525	436573
1	3	407.259	5549.07	306.838	104151	1296.84	14805.9	441944
1	4	399.258	5539.56	315.838	106675	1299.59	14956.6	446868
1	5	442.01	5468.52	306.171	102762	1219.33	14367	429759
1	6	405.758	5433.01	303.671	103090	1282.33	14778.4	444940
1	7	413.509	5552.07	306.005	103778	1256.83	14380.8	426301
1	8	409.259	5417.5	308.505	101331	1252.83	14492	428120
1	9	414.009	5390.48	296.338	102474	1247.58	14433.6	427075		50.1	306.234	1262.58	14592.4	435197	5.37717	27.9151	223.056	9433.1	2.38	303.854	0.000698198	0.0349797	41.4063	821	1221.18	0.00280603		13771.4	0.0316441						1136		2.84
1197	st1
0	0	469.761	6016.85	176.168	112278	1391.6	16321.3	497666
0	1	453.51	5974.32	176.835	110368	1337.09	16135.3	488329
0	2	457.261	6048.36	169.168	109504	1359.09	15865.8	482251
0	3	417.259	5877.76	173.668	107552	1315.84	15724.1	472317
0	4	421.009	5958.81	172.335	106167	1275.08	15400.3	464807
0	5	441.01	5751.69	161.835	104700	1285.58	15353	457899
0	6	414.009	5770.7	162.001	103636	1308.84	15180.7	449605
0	7	388.508	5695.65	170.835	102069	1287.59	15069.8	443551
0	8	403.758	5733.18	152.668	101068	1257.33	14779.1	437162
0	9	412.759	5583.09	160.168	99684.7	1243.08	14532.3	431168
1	0	386.008	5485.03	159.835	98510.4	1243.08	14368.5	423928
1	1	383.757	5506.55	158.168	97050	1231.83	14247.1	419634
1	2	378.007	5428.5	154.835	95851.3	1223.83	14106.9	413325
1	3	397.758	5453.52	148.668	94735	1234.58	13886.8	406397
1	4	356.007	5310.94	140.668	93388.2	1190.32	13821.7	400765
1	5	397.758	5350.46	149.001	92776.4	1191.57	13726.4	396415
1	6	363.757	5294.43	153.668	91341	1209.58	13610.4	393114
1	7	367.507	5191.37	147.501	90759.2	1168.07	13418.7	387214
1	8	348.756	5164.36	142.001	89930.1	1152.82	13399.4	383829
1	9	356.757	5202.88	140.334	88443.1	1167.32	13312	380051		50	147.084	1192.26	13660.3	395139	5.63587	28.919	275.528	7889.58	2.38	144.704	0.000366212	0.0183106	41.4063	821	1150.85	0.00291253		12839.3	0.0324931						691		2.96
1198	st2
0	0	522.764	6503.16	356.34	125047	1498.11	18059.1	553375
0	1	500.763	6447.62	350.173	123196	1488.61	17864.8	547086
0	2	505.763	6464.13	367.84	122205	1456.86	17632.3	540419
0	3	495.512	6401.59	369.007	121619	1489.36	17529.2	536468
0	4	482.012	6411.6	363.84	121282	1465.36	17539.4	533077
0	5	491.012	6424.1	364.34	119922	1468.11	17259.9	527909
0	6	492.762	6285.01	360.007	119054	1440.61	17248.7	523650
0	7	485.262	6330.54	342.006	117949	1420.85	17130.7	518793
0	8	485.012	6249.49	358.173	117083	1443.11	17034	519779
0	9	486.262	6259	344.839	116811	1419.1	16960.2	514731
1	0	469.011	6123.41	348.839	115781	1443.11	17050.3	511585
1	1	473.011	6007.34	346.506	115212	1428.85	16847	505986
1	2	470.011	6031.35	350.006	114373	1400.1	16743	505008
1	3	480.512	6081.89	347.006	114162	1432.36	16749.3	502812
1	4	479.512	6092.39	338.673	114191	1418.35	16768.3	502408
1	5	463.011	6042.86	346.006	112978	1427.35	16726	498102
1	6	473.011	6078.38	333.672	112468	1474.11	16640.6	497615
1	7	466.761	6052.37	338.339	112400	1447.61	16712.2	495532
1	8	458.261	6028.85	351.506	112178	1429.1	16650.6	493768
1	9	458.261	6078.88	346.006	111632	1441.11	16564.2	492567		50	343.902	1433.76	16694.3	498477	6.28508	21.7419	69.606	3533.32	2.38	341.522	0.000685131	0.0342566	41.4063	821	1392.35	0.00279322		15873.3	0.0318436						1136		2.84
THURSDAY 21ST
1233	ST1
0	0	423.759	6172.94	188.002	109709	1345.59	15032	443019
0	1	421.509	5891.77	171.168	108120	1301.84	14689.8	431582
0	2	412.259	5954.31	175.835	105879	1297.34	14405.6	424388
0	3	386.258	5905.28	170.668	104341	1283.08	14157.7	416806
0	4	398.258	5767.2	168.668	103882	1280.83	14180	410422
0	5	370.257	5702.16	160.501	102640	1265.58	13863.3	405662
0	6	364.257	5766.69	163.335	101604	1252.83	13802	400815
0	7	370.257	5652.13	158.501	100739	1232.58	13650.8	396362
0	8	375.257	5695.65	164.501	100030	1219.83	13692.8	391631
0	9	368.507	5638.62	160.501	98489.7	1227.08	13353.1	386099
1	0	365.007	5613.11	157.835	97602.4	1200.07	13329.3	384140
1	1	352.256	5561.08	162.668	97587.3	1210.08	13127.5	379741
1	2	357.757	5494.04	153.334	96750.1	1240.08	13133.5	378070
1	3	357.507	5488.04	158.001	96156.2	1208.32	13116	375137
1	4	375.257	5442.51	163.335	95422.1	1210.83	13057.2	373157
1	5	360.757	5546.57	147.501	94496.7	1212.58	13035.9	370148
1	6	364.757	5547.07	161.501	94564.4	1185.32	12979.3	367361
1	7	356.757	5567.08	154.001	93452.8	1208.32	12864.4	365510
1	8	350.506	5483.03	150.001	93325.6	1205.82	12891.7	362024
1	9	349.256	5543.57	155.501	92889.5	1228.83	12798.1	359300		50.1	155.397	1212.51	12984.5	368838	5.40801	16.2482	122.611	5115.46	2.38	153.017	0.000414862	0.0207846	41.4063	821	1171.11	0.00317512		12163.5	0.0329779						691		2.96
1234	ST2
0	0	556.266	6829.38	385.174	130316	1606.13	19386.4	599769
0	1	508.513	6771.84	392.175	128960	1607.63	19045.2	592429
0	2	517.264	6722.8	387.174	128273	1529.37	19048.7	584470
0	3	525.514	6688.28	389.841	126674	1533.12	18798	578674
0	4	553.016	6694.78	377.841	125501	1513.37	18708.6	573559
0	5	523.264	6740.32	382.507	124691	1519.62	18731.9	569961
0	6	518.014	6644.75	379.841	123386	1521.37	18412.5	564563
0	7	521.764	6578.21	376.674	122827	1548.87	18496.2	561976
0	8	528.014	6582.21	376.841	122438	1510.62	18385.2	558710
0	9	514.514	6485.14	368.674	121716	1555.12	18219.7	555720
1	0	508.513	6583.71	378.341	121658	1527.87	18150.8	553642
1	1	517.764	6489.65	371.007	121322	1559.37	18133	550860
1	2	511.013	6544.68	365.507	120551	1513.62	18150	548230
1	3	509.763	6533.18	381.507	119256	1505.12	18261.2	545478
1	4	509.013	6408.59	377.841	119397	1471.61	18074.9	541534
1	5	496.263	6458.63	371.674	118670	1525.37	18189.6	538863
1	6	526.264	6432.11	389.174	118103	1516.87	18020	536316
1	7	486.762	6507.66	367.507	116956	1498.11	18024.5	535624
1	8	489.262	6451.12	368.174	117073	1542.37	17985.5	532617
1	9	511.013	6424.6	368.007	116420	1516.12	17990.2	532105		50.1	373.674	1511.15	18087	538846	8.36739	20.7369	102.162	3619.04	2.38	371.294	0.000689054	0.0345216	41.4063	821	1469.74	0.00272757		17266	0.0320426						1136		2.84
1235	ST6
0	0	506.763	6953.47	283.671	135919	838.036	9528.13	547707
0	1	495.012	7011.51	277.004	133563	825.035	9331.19	535558
0	2	487.512	6936.45	260.67	131640	848.287	9237.1	526879
0	3	488.762	6908.93	261.67	130254	807.033	9070.44	517702
0	4	478.512	6801.36	257.337	128905	816.784	8945.58	508168
0	5	455.511	6725.81	263.503	127680	805.033	8821.22	500431
0	6	453.01	6665.27	259.503	125955	769.53	8726.13	492933
0	7	452.26	6588.21	256.67	125081	774.781	8633.05	487339
0	8	452.76	6613.23	246.503	123116	768.53	8566.74	479813
0	9	438.01	6488.15	257.503	121883	754.279	8511.69	474956
1	0	441.01	6594.72	262.17	121791	791.282	8599.52	470903
1	1	420.259	6512.16	244.17	120381	783.781	8424.87	468256
1	2	434.51	6477.64	244.503	120324	780.531	8488.67	467202
1	3	432.51	6410.6	260.003	121212	787.282	8410.11	466069
1	4	432.76	6470.64	253.003	119399	775.031	8393.59	464038
1	5	440.76	6476.64	262.003	119641	778.531	8546.72	461085
1	6	409.509	6518.17	245.336	118481	800.283	8461.4	458934
1	7	426.759	6516.66	253.503	118392	796.282	8435.38	455926
1	8	426.259	6407.59	248.67	118110	794.532	8499.93	453945
1	9	422.259	6361.56	237.003	116719	784.281	8435.13	450336		50.1	250.503	787.094	8458.87	459692	8.33306	9.13051	50.7851	4979.91	2.38	248.123	0.00053976	0.027042	41.4063	821	745.688	0.00162215		7637.87	0.0166152						871		1.58
1236	ST3
0	0	493.512	7275.2	588.684	144567	788.782	8379.08	523891
0	1	478.512	7220.66	591.518	143793	737.028	8222.7	513969
0	2	477.262	7007.5	579.017	141904	742.778	8192.67	502734
0	3	470.761	7014.51	574.517	140827	727.027	7962.23	497280
0	4	449.76	7045.53	584.184	139316	716.776	7988	489748
0	5	443.76	6798.86	564.516	138416	738.028	7875.16	484325
0	6	442.26	6842.89	563.35	137494	744.778	7924.7	478785
0	7	423.259	6805.36	567.35	136363	731.777	7658.49	472741
0	8	427.259	6751.82	565.683	135223	740.528	7675.25	468576
0	9	436.76	6882.91	567.683	134571	723.777	7597.69	464144
1	0	416.259	6729.31	549.682	133166	728.777	7562.16	458290
1	1	432.26	6645.75	551.515	132121	713.276	7588.19	454003
1	2	432.01	6790.35	564.85	130700	730.027	7471.35	448727
1	3	425.759	6571.2	544.848	129573	715.776	7440.32	445012
1	4	403.758	6548.19	541.515	128641	734.528	7431.06	440039
1	5	424.759	6560.19	546.682	127537	725.027	7303.47	435861
1	6	414.259	6596.72	551.515	126430	698.525	7325.74	430913
1	7	399.258	6497.15	542.682	124922	733.277	7205.4	427701
1	8	407.259	6511.66	537.681	124117	704.025	7193.64	422768
1	9	418.759	6474.64	545.348	123481	704.275	7127.59	419368
1237	CPG1
0	0	2387.29	10009.6	319.839	133216	317.255	3722.71	543518
0	1	2409.55	9840.94	308.338	132119	312.255	3686.69	536814
0	2	2336.03	9860.96	330.172	130834	317.255	3646.18	533050
0	3	2317.77	9694.79	309.338	129969	327.005	3563.4	530574
0	4	2271.26	9959.56	319.172	129536	323.505	3569.4	525892
0	5	2247.51	9924.02	295.838	128673	324.755	3556.14	521008
0	6	2270.26	9772.87	326.505	128234	314.005	3513.63	518403
0	7	2282.02	9629.73	311.672	127165	315.505	3544.64	515210
0	8	2276.01	9849.95	303.505	126700	324.505	3473.61	511908
0	9	2212.5	9774.87	299.671	126198	300.755	3437.35	508597
1	0	2205	9705.3	308.005	125340	322.255	3504.88	505817
1	1	2257.51	9640.24	298.171	124867	316.255	3471.11	504349
1	2	2207.75	9530.13	283.671	124265	322.255	3499.37	502748
1	3	2142.98	9569.67	299.838	123653	325.005	3434.85	500451
1	4	2194.75	9622.22	303.338	123489	314.505	3453.61	499785
1	5	2222.25	9668.76	298.505	122869	325.005	3498.12	498320
1	6	2206.25	9668.26	302.671	122393	320.755	3464.11	496381
1	7	2177.99	9564.66	301.171	122061	313.255	3425.85	495321
1	8	2202	9605.7	301.005	122162	309.255	3435.6	494196
1	9	2188.74	9548.15	298.838	121553	317.005	3448.36	492748
1238	150-S
0	0	1255.83	3234.53	5.83333	127237	2902.18	42516.5	674375
0	1	1281.33	3103.49	5.5	125927	2881.17	41892.3	667640
0	2	1249.58	3194.52	4.33333	125298	2896.18	41910.6	662431
0	3	1281.83	3127	3.33333	124442	2911.68	41775.3	658173
0	4	1283.83	3131.5	4	124050	2905.18	41568.9	653933
0	5	1266.33	3140.5	3	122978	2910.68	41420.1	649646
0	6	1225.08	3081.48	3.66667	123079	2906.43	41385.9	647478
0	7	1248.33	3024.97	3.16667	122247	2859.17	41349	643903
0	8	1239.08	3095.49	2.16667	121806	2849.16	41297.6	642120
0	9	1205.82	2896.93	2.16667	121458	2891.18	41142.9	638878
1	0	1220.08	3005.96	2.83333	121238	2863.67	41404.2	637131
1	1	1198.07	2982.45	1.5	120596	2898.18	41214.2	634508
1	2	1209.83	3065.48	2.33333	120597	2867.17	41118.3	633937
1	3	1244.58	3129	1.5	119444	2878.42	41026.7	631036
1	4	1201.82	3026.97	2	119492	2871.92	41401.2	629501
1	5	1191.32	2978.95	3.16667	119094	2910.93	41125.1	629247
1	6	1223.58	3047.97	0.833333	119116	2912.43	41438.4	627615
1	7	1198.82	2922.94	1.83333	119148	2948.69	41386.4	627359
1	8	1247.08	2957.95	2	118603	2966.7	41384.7	625640
1	9	1217.58	3036.97	1.5	118819	2977.2	41563.7	627393

## Sheet: heavies
		BCR measurements				BCR composition		BHVO measurements				BHVO composition
	V	407.531	421.398	406.439	417.948	407		313.664	324.734	321.048	322.535	317
	Sr	339.153	342.785	338.127	338.884	330		387.671	399.863	395.365	395.483	389
	Y	36.1261	35.9816	36.2781	36.2882	38		27.095	27.3917	27.0718	27.1576	26
	Zr	184.61	185.836	185.022	186.192	190		173.556	176.167	175.226	174.306	172
	Nb	12.1617	12.3629	11.4411	11.8695	14		17.475	18.0129	17.5279	17.7345	18
	Ba	674.427	695.501	675.183	693.845	681		124.892	134.991	130.528	131.957	130
	La	25.1023	24.4069	25.154	24.2614	24.9		15.2552	15.8366	15.3928	15.2973	15
	Ce	52.5415	52.6062	52.0621	52.4731	53.7		38.6637	39.0761	38.1977	39.3121	38
	Pr	6.78453	6.63521	6.55666	6.77713	6.8		5.14214	5.3304	5.31854	5.36884
	Nd	27.0015	27.0216	27.4712	27.8416	28.8		26.227	23.8062	26.7639	23.9393	25
	Sm	6.32433	6.70081	6.68794	6.75392	6.59		6.42346	6.87021	6.50329	6.03292	6.2
	Eu	1.99586	2.54149	2.67318	2.38781	2		1.90282	1.92844	1.91072	2.08331
	Gd	5.58237	6.37457	7.74664	6.45056	6.8		8.64236	5.16965	6.0429	6.47293	6.3
	Gd	5.52095	6.28764	7.96112	6.80488	6.8		8.80322	5.11102	6.24572	6.61237
	Tb	0.962339	1.1223	1.16271	0.948844	1.05		1.0485	0.895237	0.879895	0.875604	0.9
	Dy	5.54298	5.90047	6.36681	6.06796	6.34		4.65996	5.02782	5.06425	4.96086
	Ho	1.45984	1.44627	1.34747	1.40095	1.26		0.904618	0.967806	0.951924	0.907334	1.04
	Er	3.59852	3.12352	3.411	3.24903	3.63		2.42993	2.35658	1.94959	2.34001
	Tm	0.515905	0.57807	0.54	0.559699	0.56		0.497742	0.364779	0.371849	0.358265
	Yb	3.33311	3.60827	3.21821	3.49756	3.38		1.8363	2.12077	2.42851	2.15511	2
	Lu	0.471165	0.499516	0.446041	0.466007	0.51		0.347806	0.286752	0.28	0.30457	0.28
	Hf	4.28281	5.10959	5.22793	4.46883	4.95		4.19498	3.89346	4.1	3.85714	4.1
	Ta	0.852531	1.26901	0.958171	1.27815	0.81		1.25756	1.21904	1.4	1.48496	1.4
	Th	6.19977	6.16637	6.07374	5.98441	5.98		1.99573	1.73638	1.45097	1.55109	1.2
	U	1.80345	1.64503	1.48649	1.81641	1.75		0.323088	0.558542	0.464447	0.361525

## Sheet: H2O
STANDARDS BLOCK											STDS BACKGROUND	150	SLOPE	3.061
JC Convert Programme V1.3
File Name Z:\Jon Blundy 19 February 2013\st2-1-0213.DAT	PB=	4.6e-09		Cycles =	20
Header Information
FileName: st2-1-0213.DAT
Date: 21/2/113
Analysis Type: Isotope Ratio
Remark: Comment
Number of Data Points: 180
Number of Species: 8
Primary Polarity: -Ve
Beam Raster: 0
Raster Reduction: 0
Secondary Polarity: +Ve
Image Field: 25
Field Aperture: 30
Contrast Aperture: 150
Species Array Information
Species	0.7	1.007	7Li	30Si	42Ca	44Ca	45Sc	47Ti			H-BKG	(H-BKG)/SI	H2O (BOLD IF STD VALUE)
Mass	0.7	1.01	7.02	29.97	41.96	43.96	44.96	46.95
Offset	75	75	75	75	75	75	75	75
Time	100	400	400	200	200	200	500	300
Detector	EM	EM	EM	EM	EM	EM	EM	EM
Wait Time	150	100	50	0	0	0	0	0
Hall Probe 1	2666	3279	9037	19091	22719	23276	23551	24085
Hall Probe 2	7	6	1	5	7	2	5	2
1	0	22890.6	76.5	24687.8	3306.66	12726.9	368.6	1612.04	29.11
2	0	22503.1	72.25	24213.5	3210.65	12715.8	356.8	1589.37	61.63
3	0	22176.6	73.5	24193.5	3299.66	12679.3	363.2	1607.7	94.2
4	0	22037.8	73.25	24170.5	3275.16	12619.3	372.8	1622.04	126.71
5	0	21947	67.75	24299.6	3303.16	12525.8	364.6	1652.04	159.28
6	0	21886.9	73.25	23886.3	3151.14	12559.8	354.8	1561.37	191.8
7	0	21740.8	75.75	23951.8	3186.65	12467.2	377	1555.37	224.37
8	0	21995.8	73.25	24108.4	3199.15	12538.8	373.6	1609.7	256.89
9	0	21951.7	72.75	23920.3	3301.66	12347.7	357.8	1561.04	289.4
10	0	21689.1	73	23867.8	3260.65	12498.8	362.8	1571.7	321.97
11	0	22006	68.5	23957.8	3232.15	12635.3	357.2	1599.04	354.49
12	0	22046.5	73.75	24029.9	3200.65	12782.9	356.6	1597.7	387.01
13	0	21903.5	80.5	24024.9	3221.15	12532.8	351.4	1593.37	419.58
14	0	21850.9	73.25	23957.8	3198.15	12636.3	363.8	1587.04	452.09
15	0	22044.8	77.5	23752.7	3257.15	12268.2	357	1573.37	484.61
16	0	21914	73.75	24074.4	3210.15	12529.8	363.6	1656.37	517.07
17	0	22125.1	72.5	24125.4	3232.65	12436.7	380.2	1568.04	549.58
18	0	21916	72.25	24004.3	3291.16	12447.8	366.2	1572.7	582.16
19	0	21690.6	77.5	23846.2	3232.15	12271.2	354.4	1577.04	614.67
20	1	21365.6	68	23262.8	3122.14	12184.6	350.2	1549.37	647.19	FileName: st2-1-0213.DAT	21736.3	0.90933	2.84
JC Convert Programme V1.3
File Name Z:\Jon Blundy 19 February 2013\st3-1-0213.DAT	PB=	4.7e-09		Cycles =	20
Header Information
FileName: st3-1-0213.DAT
Date: 21/2/113
Analysis Type: Isotope Ratio
Remark: Comment
Number of Data Points: 180
Number of Species: 8
Primary Polarity: -Ve
Beam Raster: 0
Raster Reduction: 0
Secondary Polarity: +Ve
Image Field: 25
Field Aperture: 30
Contrast Aperture: 150
Species Array Information
Species	0.7	1.007	7Li	30Si	42Ca	44Ca	45Sc	47Ti
Mass	0.7	1.01	7.02	29.97	41.96	43.96	44.96	46.95
Offset	75	75	75	75	75	75	75	75
Time	100	400	400	200	200	200	500	300
Detector	EM	EM	EM	EM	EM	EM	EM	EM
Wait Time	150	100	50	0	0	0	0	0
Hall Probe 1	2666	3279	9037	19093	22721	23276	23551	24085
Hall Probe 2	7	4	1	1	5	2	5	2
1	0	10979.2	67.5	21729.8	2933.62	10989.2	309.4	1480.37	29.06
2	0	10952.2	64.25	21928.5	2923.12	11153.3	303.6	1451.7	61.63
3	0	10913	66.5	22000.5	2875.62	11208.3	299	1410.7	94.14
4	0	11008.3	70.25	21942.5	2849.62	10972.2	325	1455.36	126.71
5	0	10936.7	63	21698.3	2942.63	10973.2	304.4	1417.03	159.23
6	0	10928.7	67	21609.3	2877.12	10940.7	306.6	1364.03	191.8
7	0	10925.7	71.5	21689.3	2862.62	11005.8	302.4	1385.69	224.32
8	0	10946.5	64.75	21878.9	2907.62	11025.3	311.4	1431.03	256.83
9	0	10893.2	67.25	21710.3	2863.12	10958.2	321	1425.7	289.35
10	0	10930.7	70.75	21464.2	2729.11	10468.1	291.8	1369.36	321.86
11	0	10864.7	66.25	21394.1	2819.62	10640.6	296.4	1394.69	354.38
12	0	10685.7	66.25	21548.7	2800.61	10798.2	300.4	1436.36	386.84
13	0	10799.4	60.75	21383.1	2828.12	10878.7	309	1433.7	419.36
14	0	10749.7	59	21543.7	2816.11	10854.2	303.8	1383.03	451.82
15	0	10692.7	72	21474.2	2815.61	10761.2	305.2	1369.69	484.39
16	0	10704.2	65.5	21322.1	2896.12	10804.2	308.2	1432.36	516.9
17	0	10776.9	65.25	21581.2	2853.12	10661.6	303.4	1405.7	549.42
18	0	10850	58	21289.1	2897.62	10872.2	299.2	1389.03	581.94
19	0	10757.9	66.25	21394.6	2811.11	10867.2	299	1463.03	614.51
20	0	10848	59.75	21589.3	2776.61	10621.1	306.8	1417.7	646.97	FileName: st3-1-0213.DAT	10622.9	0.495194	1.33
JC Convert Programme V1.3
File Name Z:\Jon Blundy 19 February 2013\st6-1-0213.DAT	PB=	4.7e-09		Cycles =	20
Header Information
FileName: st6-1-0213.DAT
Date: 21/2/113
Analysis Type: Isotope Ratio
Remark: Comment
Number of Data Points: 180
Number of Species: 8
Primary Polarity: -Ve
Beam Raster: 0
Raster Reduction: 0
Secondary Polarity: +Ve
Image Field: 25
Field Aperture: 30
Contrast Aperture: 150
Species Array Information
Species	0.7	1.007	7Li	30Si	42Ca	44Ca	45Sc	47Ti
Mass	0.7	1.01	7.02	29.97	41.96	43.96	44.96	46.95
Offset	75	75	75	75	75	75	75	75
Time	100	400	400	200	200	200	500	300
Detector	EM	EM	EM	EM	EM	EM	EM	EM
Wait Time	150	100	50	0	0	0	0	0
Hall Probe 1	2666	3279	9037	19091	22719	23276	23551	24085
Hall Probe 2	7	6	7	5	7	2	5	2
1	0	12143.1	68	24219	3219.15	12478.8	367.2	1585.04	29.06
2	0	11942.6	72.75	24299.1	3166.65	12603.3	363.6	1632.71	61.57
3	0	11933.1	69.25	24083.9	3154.64	12528.8	357.2	1531.03	94.09
4	0	11908.8	71.5	24113.4	3182.65	12349.7	362.8	1618.37	126.55
5	0	11753.8	70.25	23951.8	3139.14	12266.2	364.4	1531.7	159.06
6	0	11708.7	73.75	23789.2	3215.65	12335.2	358.4	1615.7	191.58
7	0	11691.5	72.5	23768.2	3216.15	12201.7	356.2	1564.7	224.04
8	0	11779.3	67	23747.7	3173.65	12292.7	363	1603.37	256.56
9	0	11744.2	73.75	24017.9	3141.14	12337.2	356	1606.04	289.07
10	0	11809.5	71.5	23823.7	3125.64	12184.6	349.2	1588.7	321.59
11	0	11649.7	62.5	23817.7	3143.14	12353.2	358.2	1614.04	354.05
12	0	11762.8	69	23644.6	3130.14	12132.6	355.4	1559.04	386.57
13	0	11737.5	71.25	23885.8	3185.65	12317.2	348.4	1597.04	419.08
14	0	11713.2	81.25	23967.3	3193.65	12329.7	361.6	1552.37	451.54
15	0	11981.6	70.25	23933.8	3180.15	12390.7	345.2	1591.7	484.11
16	0	11770.8	75.75	23876.3	3137.64	12353.7	351.6	1609.7	516.63
17	0	11771.3	70	23553.5	3205.65	12167.6	350.2	1609.7	549.15
18	0	11908.6	76.75	23836.7	3110.64	12201.7	347	1595.7	581.61
19	0	11910.3	76.5	24032.4	3218.65	12369.7	347.4	1614.37	614.12
20	0	11883.5	78.5	23838.2	3223.65	12402.2	356.8	1646.71	646.64	FileName: st6-1-0213.DAT	11658.9	0.489077	1.58
JC Convert Programme V1.3
File Name Z:\Jon Blundy 19 February 2013\st1-1-0213.DAT	PB=	4.6e-09		Cycles =	20
Header Information
FileName: st1-1-0213.DAT
Date: 21/2/113
Analysis Type: Isotope Ratio
Remark: Comment
Number of Data Points: 180
Number of Species: 8
Primary Polarity: -Ve
Beam Raster: 0
Raster Reduction: 0
Secondary Polarity: +Ve
Image Field: 25
Field Aperture: 30
Contrast Aperture: 150
Species Array Information
Species	0.7	1.007	7Li	30Si	42Ca	44Ca	45Sc	47Ti
Mass	0.7	1.01	7.02	29.97	41.96	43.96	44.96	46.95
Offset	75	75	75	75	75	75	75	75
Time	100	400	400	200	200	200	500	300
Detector	EM	EM	EM	EM	EM	EM	EM	EM
Wait Time	150	100	50	0	0	0	0	0
Hall Probe 1	2666	3280	9036	19091	22719	23276	23551	24085
Hall Probe 2	7	0	3	5	7	2	5	2
1	0	22849.6	68	23073.2	3083.64	11787.5	351.6	1532.37	29.11
2	0	22758.8	70.5	23124.2	3101.14	11785	353	1552.37	61.63
3	0	15484.5	68.5	23039.7	3021.13	11688.5	334.4	1468.36	94.2
4	0	22523.8	68.5	22918.6	2999.63	11754.5	335.6	1499.03	126.71
5	0	16847.9	67.25	23053.7	2975.63	11739	334.8	1487.03	159.23
6	0	22446	70	22807.5	3029.13	11462.9	327.2	1508.03	191.8
7	0	17528.7	69	22865.1	3002.13	11667	343	1512.37	224.32
8	0	22357.2	71	22767	3054.14	11632.5	326.8	1514.37	256.83
9	0	22411	74	22810.5	3019.13	11743.5	332	1467.03	289.4
10	0	22375.3	82	22983.2	2918.62	11675.5	333.2	1518.37	321.92
11	0	22483.6	67	22761	2976.63	11644	331.8	1495.37	354.38
12	0	22288.7	74.75	22887.6	2997.63	11646	348	1469.36	386.9
13	0	22311.2	71.25	22681.5	2957.63	11626	329	1494.03	419.41
14	0	22400	72.75	22750	2995.63	11648	353.2	1455.36	451.93
15	0	22376.5	72.75	22868.6	3023.63	11667.5	329.6	1515.03	484.44
16	0	22253.9	67	22587.9	3029.63	11532.4	334.4	1477.36	516.9
17	0	22394	61.25	22746.5	3042.13	11568.9	340.4	1514.03	549.42
18	0	22205.4	70.25	23066.2	3015.63	11540.9	336	1521.7	581.94
19	0	22263.2	72.5	22474.8	2986.63	11336.9	341.8	1514.03	614.4
20	0	22228.4	68.25	22485.8	2949.63	11361.4	328.2	1507.37	646.91	FileName: st1-1-0213.DAT	22170.5	0.975342	2.96
JC Convert Programme V1.3
File Name Z:\Jon Blundy 19 February 2013\cpa-1-0213.DAT	PB=	4.7e-09		Cycles =	20
Header Information
FileName: cpa-1-0213.DAT
Date: 21/2/113
Analysis Type: Isotope Ratio
Remark: Comment
Number of Data Points: 180
Number of Species: 8
Primary Polarity: -Ve
Beam Raster: 0
Raster Reduction: 0
Secondary Polarity: +Ve
Image Field: 25
Field Aperture: 30
Contrast Aperture: 150
Species Array Information
Species	0.7	1.007	7Li	30Si	42Ca	44Ca	45Sc	47Ti
Mass	0.7	1.01	7.02	29.97	41.96	43.96	44.96	46.95
Offset	75	75	75	75	75	75	75	75
Time	100	400	400	200	200	200	500	300
Detector	EM	EM	EM	EM	EM	EM	EM	EM
Wait Time	150	100	50	0	0	0	0	0
Hall Probe 1	2666	3279	9035	19091	22719	23276	23553	24085
Hall Probe 2	7	4	5	5	7	2	4	2
1	0	5733.98	16	20387.5	2793.11	10876.2	99	925.01	29.11
2	0	5632.21	13.25	20560.1	2811.61	10917.7	101.4	944.35	61.63
3	0	5528.94	14	20722.7	2790.61	10616.6	101.2	927.01	94.14
4	0	5379.42	11.75	20480.6	2835.62	10798.7	103.6	912.01	126.71
5	0	5393.17	11.75	20276.5	2933.62	10814.2	94.8	905.01	159.23
6	0	5399.67	11.5	20364.5	2847.62	10891.2	93	935.01	191.8
7	0	5461.43	15.75	20476.1	2912.62	10739.2	95.4	947.35	224.32
8	0	5364.92	14.5	20561.6	2797.11	10878.2	99.8	915.01	256.83
9	0	5312.16	11.25	20467.6	2798.61	10686.7	96.8	910.68	289.35
10	0	5257.65	13.25	20326.5	2821.12	10790.7	96.4	941.35	321.86
11	0	5267.9	11.5	20355	2847.62	10766.2	97.4	909.68	354.32
12	0	5231.65	13.5	20489.6	2914.62	10859.2	102.2	896.68	386.9
13	0	5196.89	14.5	20207.4	2791.11	10767.7	98.4	940.35	419.41
14	0	5199.64	13.25	20250.4	2851.12	10824.2	97.6	928.68	451.93
15	0	5312.41	13	20284.5	2850.62	10876.7	99.2	949.35	484.5
16	0	5012.36	14.75	20300	2820.12	10711.2	101.6	957.68	517.01
17	0	5205.14	12	20314	2852.12	10695.2	98.2	944.35	549.58
18	0	5254.9	17	20235.9	2844.62	10890.7	104.6	918.35	582.1
19	0	5215.39	16.25	20390	2804.61	10802.2	90.6	924.68	614.56
20	0	5287.16	12	20323	2825.62	10756.7	110.4	932.68	647.08	FileName: cpa-1-0213.DAT	5068.34	0.249488	0.5
JC Convert Programme V1.3
File Name Z:\Jon Blundy 19 February 2013\st1-2-0213.DAT	PB=	4.1e-09		Cycles =	20
Header Information
FileName: st1-2-0213.DAT
Date: 21/2/113
Analysis Type: Isotope Ratio
Remark: Comment
Number of Data Points: 180
Number of Species: 8
Primary Polarity: -Ve
Beam Raster: 0
Raster Reduction: 0
Secondary Polarity: +Ve
Image Field: 25
Field Aperture: 30
Contrast Aperture: 150
Species Array Information
Species	0.7	1.007	7Li	30Si	42Ca	44Ca	45Sc	47Ti
Mass	0.7	1.01	7.02	29.97	41.96	43.96	44.96	46.95
Offset	75	75	75	75	75	75	75	75
Time	100	400	400	200	200	200	500	300
Detector	EM	EM	EM	EM	EM	EM	EM	EM
Wait Time	150	100	50	0	0	0	0	0
Hall Probe 1	2654	3280	9038	19091	22719	23276	23551	24085
Hall Probe 2	3	2	5	5	7	2	5	2
1	0	17738.6	50.5	18096.2	2185.07	8867.14	266.6	1150.35	29.06
2	0	18004.2	57.5	17617	2218.57	8811.63	246.8	1134.02	61.57
3	0	17372.9	51.5	17124.8	2251.07	8735.61	252.8	1102.68	94.03
4	0	17143.5	50.5	17293.3	2223.07	8690.59	254.4	1120.68	126.6
5	0	17041.2	54.5	17104.2	2207.57	8768.11	258	1131.69	159.12
6	0	16939.9	47.5	17066.7	2250.07	8752.61	243.4	1126.35	191.58
7	0	16917.4	56	16890.6	2196.07	8633.08	251.2	1154.02	224.1
8	0	16930.7	53.25	17058.7	2218.57	8715.6	257.2	1150.35	256.56
9	0	16784.1	47.75	16931.7	2211.57	8628.58	243.6	1102.35	289.07
10	0	16685.5	54.5	16798.6	2252.07	8695.1	251.8	1106.68	321.59
11	0	16815.8	47	16851.6	2223.57	8738.61	252.8	1127.02	354.16
12	0	16657.5	46.5	16843.6	2226.07	8731.61	249.2	1127.02	386.68
13	0	16764.3	55.25	16799.6	2158.57	8672.09	250	1141.35	419.19
14	0	16687.8	53	16838.1	2203.07	8548.56	243.2	1141.69	451.76
15	0	16700.3	46.25	16720.5	2172.57	8560.06	248.6	1104.35	484.28
16	0	16635.5	42	16767.1	2220.57	8667.09	242.8	1104.35	516.74
17	0	17338.6	56.25	17695	2315.58	8966.17	259	1189.35	549.25
18	0	17315.8	54.5	17537	2288.58	8988.67	258	1152.35	581.72
19	0	17344.1	56.25	17654	2320.58	9112.2	252.6	1147.35	614.23
20	0	16850.4	46.75	17402.9	2296.58	8904.65	266	1103.68	646.8	FileName: st1-2-0213.DAT	16761	0.97955	2.96
JC Convert Programme V1.3
File Name Z:\Jon Blundy 19 February 2013\nist610-1-0213.DAT	PB=	4.6e-09		Cycles =	20
Header Information
FileName: nist610-1-0213.DAT
Date: 21/2/113
Analysis Type: Isotope Ratio
Remark: Comment
Number of Data Points: 180
Number of Species: 8
Primary Polarity: -Ve
Beam Raster: 0
Raster Reduction: 0
Secondary Polarity: +Ve
Image Field: 25
Field Aperture: 30
Contrast Aperture: 150
Species Array Information
Species	0.7	1.007	7Li	30Si	42Ca	44Ca	45Sc	47Ti
Mass	0.7	1.01	7.02	29.97	41.96	43.96	44.96	46.95
Offset	75	75	75	75	75	75	75	75
Time	100	400	400	200	200	200	500	300
Detector	EM	EM	EM	EM	EM	EM	EM	EM
Wait Time	150	100	50	0	0	0	0	0
Hall Probe 1	2666	3279	9037	19091	22721	23278	23551	24087
Hall Probe 2	7	4	7	5	5	1	5	1
1	0	1233.02	6281.82	27379.9	2968.63	11711	2524.29	127.67	29.06
2	0	960.01	6353.59	27204.7	2954.63	11930.1	2541.89	131	61.63
3	0	828.01	6379.84	27121.2	3009.63	11905.5	2506.69	122	94.09
4	0	778.76	6432.1	27050.1	2972.63	11693	2506.89	124.33	126.6
5	0	768.26	6426.85	27212.7	2945.63	11952.1	2545.09	123.33	159.12
6	0	742.51	6300.58	26857.5	2970.13	11811.5	2574.3	120	191.58
7	0	639.76	6418.6	26978.5	2937.13	12027.6	2533.69	126	224.15
8	0	636.01	6454.6	27029.6	3013.63	12108.1	2520.89	127.33	256.67
9	0	633.76	6433.1	27122.2	3019.13	11885.5	2489.29	124.67	289.18
10	0	636.76	6465.86	26550.7	3000.13	11812.5	2476.49	122	321.7
11	0	632.26	6419.6	26641.3	3021.63	11817	2513.49	127	354.21
12	0	633.01	6381.84	26663.3	2966.13	11805	2504.09	119.67	386.73
13	0	626.26	6412.1	26937.5	2956.63	11883	2463.29	124.33	419.25
14	0	525.25	6480.11	26791.9	2961.63	11738.5	2443.89	121.33	451.71
15	0	590.01	6349.83	26394.6	2954.63	11783	2475.09	128.67	484.22
16	0	593.76	6544.87	26673.3	2966.13	11867.5	2460.89	120.67	516.74
17	0	587.26	6460.86	26815.9	2960.13	11996.6	2486.69	112.33	549.2
18	0	587	6560.62	27383.4	3038.13	12034.1	2519.89	120.67	581.72
19	0	588.76	6600.88	27377.4	2911.62	12009.6	2511.69	132.33	614.23
20	0	576.25	6633.39	27790.2	3012.63	12178.1	2567.1	134.33	646.69	FileName: nist610-1-0213.DAT	443.982
JC Convert Programme V1.3
File Name Z:\Jon Blundy 19 February 2013\bcr2g-1-0213.DAT	PB=	4.6e-09		Cycles =	20
Header Information
FileName: bcr2g-1-0213.DAT
Date: 21/2/113
Analysis Type: Isotope Ratio
Remark: Comment
Number of Data Points: 180
Number of Species: 8
Primary Polarity: -Ve
Beam Raster: 0
Raster Reduction: 0
Secondary Polarity: +Ve
Image Field: 25
Field Aperture: 30
Contrast Aperture: 150
Species Array Information
Species	0.7	1.007	7Li	30Si	42Ca	44Ca	45Sc	47Ti
Mass	0.7	1.01	7.02	29.97	41.96	43.96	44.96	46.95
Offset	75	75	75	75	75	75	75	75
Time	100	400	400	200	200	200	500	300
Detector	EM	EM	EM	EM	EM	EM	EM	EM
Wait Time	150	100	50	0	0	0	0	0
Hall Probe 1	2666	3279	9037	19091	22719	23276	23551	24085
Hall Probe 2	7	6	7	5	7	2	5	2
1	0	2960.88	153.5	32155	2548.59	11289.4	390.4	5078.71	29.11
2	0	2463.34	142.25	31405.3	2507.59	11244.8	408	5032.03	61.63
3	0	2163.07	161.25	31338.7	2560.6	10988.8	402.8	5015.7	94.14
4	0	1993.81	140.5	30905.8	2538.09	10979.2	395.8	5034.03	126.66
5	0	1905.55	154.25	31046	2540.59	11056.8	416	4889.35	159.17
6	0	1808.3	146.75	30569.5	2572.1	11005.8	394.4	4897.35	191.69
7	0	1748.54	143	30611.6	2549.09	10911.2	392.6	4902.02	224.21
8	0	1696.29	154	30643.1	2499.59	10950.2	393.2	4855.34	256.72
9	0	1684.54	151.5	30493.5	2517.09	11022.3	401.8	4879.35	289.24
10	0	1656.54	148.75	30387.9	2536.09	11000.8	402.8	4892.68	321.75
11	0	1617.29	147.5	30637.6	2536.59	10763.7	386.2	4827.67	354.27
12	0	1600.04	143.75	30438.9	2482.09	10669.6	394.4	4823	386.79
13	0	1574.54	149.25	30147.2	2519.09	10660.1	400.4	4862.01	419.3
14	0	1557.79	141.25	30369.4	2445.09	10860.2	373.8	4844.34	451.87
15	0	1571.54	144.75	30336.8	2471.09	10705.7	392.4	4855.68	484.39
16	0	1568.04	138.75	30238.8	2487.59	10766.7	382	4942.35	516.96
17	0	1497.53	153.75	30425.4	2471.59	10790.7	376.6	4860.34	549.47
18	0	1557.04	151.75	30035.1	2471.59	10776.2	394.4	4886.35	581.99
19	0	1533.78	141	30374.4	2525.09	10738.2	403.6	4857.01	614.56
20	0	1562.79	154.75	30349.8	2498.59	10748.7	392.8	4858.01	647.08	FileName: bcr2g-1-0213.DAT	1414.04
CALIBRATION FRIDAY 22 FEB											STDS BACKGROUND	150.75	SLOPE	3.0047
JC Convert Programme V1.3
File Name Z:\Jon Blundy 19 February 2013\st1-3-0213.DAT	PB=	6.3e-09		Cycles =	20
Header Information
FileName: st1-3-0213.DAT
Date: 22/2/113
Analysis Type: Isotope Ratio
Remark: Comment
Number of Data Points: 180
Number of Species: 8
Primary Polarity: -Ve
Beam Raster: 0
Raster Reduction: 0
Secondary Polarity: +Ve
Image Field: 25
Field Aperture: 30
Contrast Aperture: 150
Species Array Information
Species	0.7	1.007	7Li	30Si	42Ca	44Ca	45Sc	47Ti
Mass	0.7	1.01	7.02	29.97	41.96	43.96	44.96	46.95
Offset	75	75	75	75	75	75	75	75
Time	100	400	400	200	200	200	500	300
Detector	EM	EM	EM	EM	EM	EM	EM	EM
Wait Time	150	100	50	0	0	0	0	0
Hall Probe 1	2654	3279	9039	19093	22721	23278	23551	24085
Hall Probe 2	3	6	3	1	5	1	5	2
1	0	17040.2	67.5	23699.6	3134.14	12104.6	363.4	1646.37	29.06
2	0	3393.67	72.25	23385.4	3123.14	12304.7	360	1568.04	61.57
3	0	4102.24	71	23611.1	3118.64	12180.1	356.2	1559.04	94.09
4	0	3435.42	71.25	23620.6	3164.15	12126.1	358.4	1579.37	126.6
5	0	3282.41	67	23997.3	3170.65	12301.2	364.6	1565.04	159.12
6	0	3326.16	69	23793.7	3113.14	12344.2	346.8	1623.37	191.64
7	0	3431.92	69.5	23522	3139.64	12175.1	345.8	1591.7	224.21
8	0	3118.64	70.25	23345.4	3097.14	11874.5	348.2	1560.04	256.72
9	0	3553.68	71	23032.7	3129.14	12052.6	346.8	1513.03	289.24
10	0	3430.17	66.5	23273.3	3118.14	11892.5	350.6	1526.37	321.75
11	0	3158.89	68	23087.2	3093.14	11975.6	352.6	1577.7	354.27
12	0	3317.16	69.75	23293.9	3152.64	11875.5	348	1553.03	386.79
13	0	1428.78	71.5	23118.8	3068.64	11738.5	342.6	1599.7	419.3
14	0	2569.35	66.5	23010.7	3139.64	11818.5	347.8	1554.7	451.82
15	0	2155.57	65.5	23115.2	3084.64	11864.5	343.2	1552.7	484.28
16	0	2791.86	66.5	22928.1	2986.63	11698.5	323.6	1474.36	516.85
17	0	1290.02	74.75	23241.8	3072.64	11833	346.2	1566.37	549.36
18	0	2086.56	80.5	23385.4	3177.65	12053.1	345.2	1570.37	581.88
19	0	2863.37	68.25	23073.2	3089.64	11774	342.6	1566.04	614.4
20	0	3095.64	77.75	23187.3	3069.64	12109.6	350.6	1542.37	646.97	FileName: st1-3-0213.DAT	2324.97	0.100456	2.96
JC Convert Programme V1.3
File Name Z:\Jon Blundy 19 February 2013\st1-4-0213.DAT	PB=	6.3e-09		Cycles =	20
Header Information
FileName: st1-4-0213.DAT
Date: 22/2/113
Analysis Type: Isotope Ratio
Remark: Comment
Number of Data Points: 180
Number of Species: 8
Primary Polarity: -Ve
Beam Raster: 0
Raster Reduction: 0
Secondary Polarity: +Ve
Image Field: 25
Field Aperture: 30
Contrast Aperture: 150
Species Array Information
Species	0.7	1.007	7Li	30Si	42Ca	44Ca	45Sc	47Ti
Mass	0.7	1.01	7.02	29.97	41.96	43.96	44.96	46.95
Offset	75	75	75	75	75	75	75	75
Time	100	400	400	200	200	200	500	300
Detector	EM	EM	EM	EM	EM	EM	EM	EM
Wait Time	150	100	50	0	0	0	0	0
Hall Probe 1	2666	3277	9036	19091	22723	23276	23551	24085
Hall Probe 2	7	2	3	5	3	2	5	2
1	0	21059.4	63.25	21710.8	2791.11	11060.3	324.2	1471.7	29.11
2	0	20969.4	61.75	21726.8	2854.12	11139.8	318.4	1438.7	61.63
3	0	20831.5	67	21908.5	2907.12	11079.3	317.2	1488.7	94.14
4	0	20952.9	69.25	21528.7	2842.12	11104.8	321.2	1491.7	126.71
5	0	20847.5	60.25	21584.2	2853.12	11101.8	313.2	1485.03	159.23
6	0	21407.1	68.25	21994.5	2936.12	11098.3	328	1469.36	191.74
7	0	21455.9	65.25	22444.3	2904.62	11255.3	321.2	1481.37	224.26
8	0	21551.2	66.5	21977	2952.13	11143.3	337.2	1483.03	256.72
9	0	21503.7	68.5	22038	2844.62	11057.3	314.8	1469.36	289.24
10	0	21258	71.5	21890	2862.62	11245.3	323.2	1486.37	321.75
11	0	21259.8	70	22048.5	2907.62	11194.8	313.4	1486.37	354.32
12	0	21335.3	66	22056	2853.12	11141.3	324	1505.7	386.84
13	0	21094.2	63.75	21741.8	2954.13	11126.8	326	1426.7	419.36
14	0	21098.2	61.5	21711.3	2872.12	10951.2	319.6	1495.7	451.87
15	0	21345.1	63	21734.3	2923.12	10933.7	318.8	1467.36	484.44
16	0	21250.8	59.5	21486.7	2841.12	11014.8	309.6	1457.7	516.96
17	0	21430.2	68.75	21927.5	2894.12	11281.4	336.4	1464.03	549.47
18	0	21229.3	67	21887.4	2954.13	11089.8	323.2	1508.03	582.05
19	0	22094.1	71	21970.5	2938.63	11253.3	326.2	1464.03	614.56
20	0	21357.1	66.5	21972.5	2933.12	11336.9	328	1488.7	647.08	FileName: st1-4-0213.DAT	21198.7	0.970027	2.96
JC Convert Programme V1.3
File Name Z:\Jon Blundy 19 February 2013\st1-5-0213.DAT	PB=	6.3e-09		Cycles =	20
Header Information
FileName: st1-5-0213.DAT
Date: 22/2/113
Analysis Type: Isotope Ratio
Remark: Comment
Number of Data Points: 180
Number of Species: 8
Primary Polarity: -Ve
Beam Raster: 0
Raster Reduction: 0
Secondary Polarity: +Ve
Image Field: 25
Field Aperture: 30
Contrast Aperture: 150
Species Array Information
Species	0.7	1.007	7Li	30Si	42Ca	44Ca	45Sc	47Ti
Mass	0.7	1.01	7.02	29.97	41.96	43.96	44.96	46.95
Offset	75	75	75	75	75	75	75	75
Time	100	400	400	200	200	200	500	300
Detector	EM	EM	EM	EM	EM	EM	EM	EM
Wait Time	150	100	50	0	0	0	0	0
Hall Probe 1	2666	3277	9037	19091	22723	23278	23551	24087
Hall Probe 2	7	6	1	5	3	1	5	1
1	0	32058.2	116.75	36075.9	4450.79	17448.4	507.2	2370.75	29.06
2	0	31526.4	123.75	35188.4	4521.8	17283.8	500.8	2372.08	61.57
3	0	30827	110.5	35315.1	4499.29	17412.4	500.6	2403.08	94.03
4	0	30778.2	113	34617.9	4532.8	17471.4	501.2	2298.41	126.6
5	0	30581	113.25	34525.3	4482.29	17109.7	484	2357.08	159.12
6	0	30011	105.5	34315.1	4448.79	16940.2	483.6	2307.41	191.64
7	0	29898.7	104.5	33885.1	4388.28	16991.2	465	2310.08	224.21
8	0	29833.2	107.75	34054.8	4378.28	16734.6	479.4	2313.41	256.72
9	0	29135.3	110.5	33534.8	4373.28	16864.1	473.6	2277.08	289.24
10	0	29067	104	33347.1	4284.77	16654	472.8	2230.41	321.75
11	0	28746.7	112	33068.3	4302.27	16359.4	446	2296.41	354.27
12	0	28145	107	32458.8	4257.26	16185.8	455	2195.74	386.79
13	0	27782.4	103.5	32380.7	4276.77	16050.7	453.8	2147.73	419.36
14	0	27632.6	113	32164	4253.76	16082.2	460	2200.07	451.87
15	0	27798	111.25	32383.7	4209.76	16362.9	470.6	2232.41	484.44
16	0	27671.8	111.5	32498.3	4249.26	16534.5	448.6	2177.07	516.96
17	0	27441.2	105.75	32646.5	4321.77	16494.4	468.6	2238.07	549.47
18	0	27262.8	110.5	32803.1	4182.75	16249.3	467.8	2173.74	581.94
19	0	27207	102.25	32322.6	4219.26	16367.4	467.8	2226.41	614.45
20	0	26951.8	107	32491.8	4273.76	16275.8	458.4	2225.07	647.02	FileName: st1-5-0213.DAT	27513.2	0.845992
JC Convert Programme V1.3
File Name Z:\Jon Blundy 19 February 2013\st1-6-0213.DAT	PB=	6.2e-09		Cycles =	20
Header Information
FileName: st1-6-0213.DAT
Date: 22/2/113
Analysis Type: Isotope Ratio
Remark: Comment
Number of Data Points: 180
Number of Species: 8
Primary Polarity: -Ve
Beam Raster: 0
Raster Reduction: 0
Secondary Polarity: +Ve
Image Field: 25
Field Aperture: 30
Contrast Aperture: 150
Species Array Information
Species	0.7	1.007	7Li	30Si	42Ca	44Ca	45Sc	47Ti
Mass	0.7	1.01	7.02	29.97	41.96	43.96	44.96	46.95
Offset	75	75	75	75	75	75	75	75
Time	100	400	400	200	200	200	500	300
Detector	EM	EM	EM	EM	EM	EM	EM	EM
Wait Time	150	100	50	0	0	0	0	0
Hall Probe 1	2666	3277	9036	19091	22721	23276	23551	24087
Hall Probe 2	7	6	3	5	5	2	5	1
1	0	26998.3	87.5	27696.1	3703.7	14028.9	396.6	1808.71	29.11
2	0	26886.5	80.25	27668.6	3577.19	14222.4	398	1819.38	61.63
3	0	26993.1	84	27552	3577.19	13929.8	415.8	1778.71	94.14
4	0	26783.9	90.5	27610	3636.69	13769.2	395.2	1757.38	126.66
5	0	26792.4	84.5	27550.5	3611.19	13790.3	399.6	1808.71	159.17
6	0	26560.5	93	27380.9	3571.18	13826.8	404.2	1791.71	191.69
7	0	26806.7	95	27264.8	3606.19	13810.8	411	1798.71	224.21
8	0	26568.7	80.25	27221.7	3514.68	13631.7	393.2	1800.38	256.72
9	0	26645.5	83.5	27366.9	3592.19	13784.8	405.8	1792.71	289.24
10	0	26775.6	80.75	27210.2	3600.69	13882.3	384.2	1773.71	321.75
11	0	26508.4	93	27332.8	3579.69	13640.2	397.6	1768.38	354.27
12	0	26534.5	85.25	27221.2	3619.19	13797.8	397.6	1773.38	386.73
13	0	26462.9	86.25	26858.5	3526.68	13481.1	384	1783.05	419.25
14	0	26470.7	79	27077.1	3512.18	13536.7	389.6	1787.38	451.71
15	0	26276.3	76.5	26906	3615.19	13553.7	388.4	1749.38	484.22
16	0	26433.1	79	26884.5	3499.68	13598.7	387.4	1791.05	516.74
17	0	26220.2	81	26897.5	3482.68	13430.1	399.8	1755.04	549.25
18	0	26327	80.5	26778.4	3469.67	13400.1	384.6	1801.38	581.77
19	0	26098.4	82	26741.4	3546.18	13463.6	381	1732.04	614.34
20	0	26128.2	83	26642.8	3506.18	13373.6	389.6	1769.05	646.86	FileName: st1-6-0213.DAT	26195.2	0.97257	2.96
JC Convert Programme V1.3
File Name Z:\Jon Blundy 19 February 2013\st3-6-0213.DAT	PB=	6.2e-09		Cycles =	20
Header Information
FileName: st3-6-0213.DAT
Date: 22/2/113
Analysis Type: Isotope Ratio
Remark: Comment
Number of Data Points: 180
Number of Species: 8
Primary Polarity: -Ve
Beam Raster: 0
Raster Reduction: 0
Secondary Polarity: +Ve
Image Field: 25
Field Aperture: 30
Contrast Aperture: 150
Species Array Information
Species	0.7	1.007	7Li	30Si	42Ca	44Ca	45Sc	47Ti
Mass	0.7	1.01	7.02	29.97	41.96	43.96	44.96	46.95
Offset	75	75	75	75	75	75	75	75
Time	100	400	400	200	200	200	500	300
Detector	EM	EM	EM	EM	EM	EM	EM	EM
Wait Time	150	100	50	0	0	0	0	0
Hall Probe 1	2666	3277	9037	19091	22719	23276	23551	24085
Hall Probe 2	7	4	1	5	7	2	5	2
1	0	12033.6	71.25	26048.8	3459.67	13089	353.6	1712.71	29.06
2	0	11953.6	70.75	26016.3	3485.18	13140.5	385.6	1679.04	61.63
3	0	11740.2	74.5	25712.6	3480.18	13018.5	351.4	1658.71	94.14
4	0	11722.2	73.25	25616.5	3434.17	12861.4	367.2	1704.04	126.6
5	0	11653.2	82	25561	3436.17	12964.4	383.2	1671.37	159.12
6	0	11632	79	25413.9	3328.66	12932.4	368.4	1654.37	191.64
7	0	11518.4	86.5	25353.3	3288.66	12834.9	360.4	1661.04	224.1
8	0	11489.2	75	25125.7	3323.66	12795.9	359.2	1659.04	256.67
9	0	11458.6	74.75	25217.7	3327.16	12673.3	358	1667.04	289.18
10	0	11373.4	75.5	24863.5	3349.16	12743.9	365.6	1635.37	321.64
11	0	11387.6	79	24876	3351.16	12692.8	364.4	1616.04	354.21
12	0	11391.9	75	25048.6	3283.16	12658.8	358.4	1592.37	386.73
13	0	11275.6	81.75	24669.8	3277.66	12734.9	361.4	1666.37	419.3
14	0	11313.1	75.25	24756.4	3217.15	12551.8	355.2	1586.04	451.82
15	0	11271.6	76.25	24509.7	3313.16	12430.7	347.4	1646.37	484.28
16	0	11149.8	70	24423.2	3218.65	12283.7	347.4	1607.7	516.79
17	0	11112.3	74.75	24433.7	3220.15	12560.3	345.2	1593.04	549.31
18	0	11123.8	67	24458.2	3312.16	12391.7	343.4	1617.04	581.83
19	0	11225.6	77.75	24508.2	3248.65	12423.7	350.8	1594.7	614.34
20	0	11103	77	24256.5	3218.65	12229.2	345.6	1548.37	646.8	FileName: st3-6-0213.DAT	11084.7	0.450706	1.33
JC Convert Programme V1.3
File Name Z:\Jon Blundy 19 February 2013\nist610-6-0213.DAT	PB=	5.7e-09		Cycles =	20
Header Information
FileName: nist610-6-0213.DAT
Date: 22/2/113
Analysis Type: Isotope Ratio
Remark: Comment
Number of Data Points: 180
Number of Species: 8
Primary Polarity: -Ve
Beam Raster: 0
Raster Reduction: 0
Secondary Polarity: +Ve
Image Field: 25
Field Aperture: 30
Contrast Aperture: 150
Species Array Information
Species	0.7	1.007	7Li	30Si	42Ca	44Ca	45Sc	47Ti
Mass	0.7	1.01	7.02	29.97	41.96	43.96	44.96	46.95
Offset	75	75	75	75	75	75	75	75
Time	100	400	400	200	200	200	500	300
Detector	EM	EM	EM	EM	EM	EM	EM	EM
Wait Time	150	100	50	0	0	0	0	0
Hall Probe 1	2666	3277	9037	19091	22723	23278	23549	24085
Hall Probe 2	7	4	1	5	3	1	6	2
1	0	672.01	8108.2	34590.3	3863.72	15270.9	3223.95	166.33	29.06
2	0	555.75	8233.48	34323.6	3838.21	15319.4	3196.55	157.33	61.57
3	0	489.25	8154.46	34251	3866.22	15380.4	3186.35	159.67	94.03
4	0	455.25	8147.21	34023.3	3759.7	15070.8	3178.15	152.33	126.55
5	0	421.75	8179.22	34290.5	3897.22	15409.9	3248.75	165	159.06
6	0	409.75	8112.95	33815.6	3815.21	15131.8	3153.74	145.67	191.53
7	0	386.25	8151.46	34097.3	3880.22	15183.8	3189.15	160.33	224.04
8	0	381.5	8049.19	33490.3	3687.2	14794.2	3132.74	144.67	256.5
9	0	348.5	7927.16	33157.4	3779.21	14780.7	3164.15	149.33	289.02
10	0	362.5	7976.17	33154.9	3782.21	14786.2	3091.94	165.33	321.53
11	0	371	7957.17	33053.3	3733.2	14618.6	3099.34	153.67	354.05
12	0	347.75	7846.39	32915.2	3683.7	14829.7	3092.74	152.33	386.57
13	0	329	7878.9	33004.8	3717.7	14739.6	3080.94	146.33	419.14
14	0	346.75	7947.92	33024.3	3696.7	14824.2	3105.34	159.67	451.71
15	0	350.75	7846.39	32517.3	3668.7	14755.7	3082.74	157	484.22
16	0	326.5	7864.9	33062.8	3676.7	14717.1	3152.14	155.33	516.74
17	0	333.25	7872.65	33077.9	3694.2	14545.1	3094.74	141.33	549.31
18	0	346.5	7968.42	33163.9	3648.19	14724.1	3119.74	145.33	581.83
19	0	337	7899.4	33197.5	3769.21	14767.7	3105.74	146.67	614.34
20	0	311.75	7993.93	33279.6	3811.21	14787.7	3109.34	153.67	646.91
JC Convert Programme V1.3
File Name Z:\Jon Blundy 19 February 2013\bkg-6-0213.DAT	PB=	5.9e-09		Cycles =	20
Header Information
FileName: bkg-6-0213.DAT
Date: 22/2/113
Analysis Type: Isotope Ratio
Remark: Comment
Number of Data Points: 180
Number of Species: 8
Primary Polarity: -Ve
Beam Raster: 0
Raster Reduction: 0
Secondary Polarity: +Ve
Image Field: 25
Field Aperture: 30
Contrast Aperture: 150
Species Array Information
Species	0.7	1.007	7Li	30Si	42Ca	44Ca	45Sc	47Ti
Mass	0.7	1.01	7.02	29.97	41.96	43.96	44.96	46.95
Offset	75	75	75	75	75	75	75	75
Time	100	400	400	200	200	200	500	300
Detector	EM	EM	EM	EM	EM	EM	EM	EM
Wait Time	150	100	50	0	0	0	0	0
Hall Probe 1	2666	3277	9037	19091	22725	23280	23551	24083
Hall Probe 2	7	6	1	5	1	0	5	3
1	0	861.01	2	19094.8	211	1888.05	104.6	14.67	29.11
2	0	623.01	3.75	19028.2	220.5	1880.55	100.8	14	61.63
3	0	507.25	2.5	18984.2	203.5	1848.05	94.6	15	94.14
4	0	419.5	2.5	18636	199	1857.05	91.2	12	126.66
5	0	377	1.25	18729.6	211.5	1797.55	88.2	12.33	159.17
6	0	328.75	1.25	18721.1	198	1781.05	83.8	17	191.69
7	0	291.5	1	18668	207.5	1831.05	85	14.33	224.21
8	0	277.25	2.25	18657.5	204	1867.55	93.4	12.67	256.78
9	0	239	1.5	18603.5	208.5	1807.05	96.6	11.67	289.29
10	0	214.25	2.75	18764.1	212	1771.05	90.8	15	321.81
11	0	209	1.75	18432.9	216.5	1805.05	90.2	12.33	354.32
12	0	187.5	2.25	18434.4	197	1768.55	85.6	11.67	386.9
13	0	170	1.25	18278.3	189	1820.05	87	15.67	419.41
14	0	161	1.25	18420.4	209.5	1790.05	85.8	14.33	451.93
15	0	155	0.75	18330.4	180	1820.55	83.4	13	484.39
16	0	135.25	2	18161.3	219	1841.05	84.2	18	516.9
17	0	136.25	3.5	18373.4	217.5	1816.55	88.6	15	549.42
18	0	120.5	2.25	18445.4	193.5	1788.05	85.8	13	581.99
19	0	120.5	1	18464.9	191	1754.04	93.4	12.33	614.45
20	0	112.5	3	18413.4	195	1798.05	83.2	12	646.97	FileName: bkg-6-0213.DAT	150.75
JC Convert Programme V1.3
File Name Z:\Jon Blundy 19 February 2013\cgp1-6-0213.DAT	PB=	6e-09		Cycles =	20
Header Information
FileName: cgp1-6-0213.DAT
Date: 22/2/113
Analysis Type: Isotope Ratio
Remark: Comment
Number of Data Points: 180
Number of Species: 8
Primary Polarity: -Ve
Beam Raster: 0
Raster Reduction: 0
Secondary Polarity: +Ve
Image Field: 25
Field Aperture: 30
Contrast Aperture: 150
Species Array Information
Species	0.7	1.007	7Li	30Si	42Ca	44Ca	45Sc	47Ti
Mass	0.7	1.01	7.02	29.97	41.96	43.96	44.96	46.95
Offset	75	75	75	75	75	75	75	75
Time	100	400	400	200	200	200	500	300
Detector	EM	EM	EM	EM	EM	EM	EM	EM
Wait Time	150	100	50	0	0	0	0	0
Hall Probe 1	2666	3277	9037	19091	22723	23278	23551	24085
Hall Probe 2	7	6	1	5	3	1	5	2
1	0	5889.5	8.75	18595.5	2390.08	9462.8	81.4	832.01	29.06
2	0	5383.92	7.25	18104.8	2456.59	9363.27	87.6	825.68	61.57
3	0	5118.38	10.75	17840.6	2392.08	9299.25	82.8	796.34	94.03
4	0	5017.36	11	17755.6	2419.58	9184.22	88.2	801.34	126.55
5	0	4766.83	11.75	17551.5	2330.58	9155.72	86.4	789.34	159.06
6	0	4723.57	11	17272.8	2386.08	9099.7	84.6	778.68	191.53
7	0	4694.32	11.75	17400.9	2333.08	9031.18	79.4	784.34	224.04
8	0	4589.31	12	17318.3	2364.08	8964.17	92	770.34	256.56
9	0	4687.32	12.25	20003.8	2726.11	10428.1	82.2	906.35	289.07
10	0	5447.68	12.75	20014.3	2756.11	10440.6	96.4	912.35	321.59
11	0	5549.2	12.5	20155.4	2760.11	10565.6	82.8	923.68	354.1
12	0	5450.93	13	20481.1	2855.62	10474.6	94.4	927.01	386.62
13	0	5432.93	13.75	20131.9	2779.61	10471.1	84.4	919.01	419.19
14	0	5405.67	14.75	20265.5	2773.61	10410.1	91.2	894.01	451.71
15	0	5355.42	14.25	20287.5	2748.61	10478.1	86	905.35	484.17
16	0	5318.91	10.75	20364	2761.61	10500.1	90.2	895.34	516.68
17	0	5294.66	12.75	20213.9	2777.11	10379.6	87	906.68	549.2
18	0	5421.18	13.5	19904.2	2799.61	10500.1	89.8	944.68	581.66
19	0	5230.4	14.75	20030.8	2744.11	10344.5	91.8	903.68	614.18
20	0	5308.16	12	20344.5	2796.61	10474.6	86.8	900.68	646.64	FileName: cgp1-6-0213.DAT	5226	0.258484	0.5
JC Convert Programme V1.3
File Name Z:\Jon Blundy 19 February 2013\st2-6-0213.DAT	PB=	6.1e-09		Cycles =	20
Header Information
FileName: st2-6-0213.DAT
Date: 22/2/113
Analysis Type: Isotope Ratio
Remark: Comment
Number of Data Points: 180
Number of Species: 8
Primary Polarity: -Ve
Beam Raster: 0
Raster Reduction: 0
Secondary Polarity: +Ve
Image Field: 25
Field Aperture: 30
Contrast Aperture: 150
Species Array Information
Species	0.7	1.007	7Li	30Si	42Ca	44Ca	45Sc	47Ti
Mass	0.7	1.01	7.02	29.97	41.96	43.96	44.96	46.95
Offset	75	75	75	75	75	75	75	75
Time	100	400	400	200	200	200	500	300
Detector	EM	EM	EM	EM	EM	EM	EM	EM
Wait Time	150	100	50	0	0	0	0	0
Hall Probe 1	2666	3277	9037	19091	22721	23278	23551	24085
Hall Probe 2	7	6	1	5	5	1	5	2
1	0	26853.7	84.5	28651.9	3819.21	14872.2	432.6	1859.38	29.11
2	0	26640.8	80	28699.9	3855.72	14814.2	442.8	1902.72	61.63
3	0	26851.5	91.25	28777.5	3850.71	15060.3	438.8	1912.05	94.14
4	0	26560.7	84.5	28446.7	3784.21	14746.6	413.6	1910.05	126.66
5	0	26477.7	87	28268.6	3740.7	14735.1	395.2	1770.71	159.17
6	0	25467.9	79	26897	3592.19	13698.2	413.2	1736.04	191.69
7	0	25087.9	85	26753.4	3555.18	13565.2	398.4	1759.38	224.15
8	0	24776.7	77.5	27570.5	3702.7	14244.4	408.4	1832.38	256.67
9	0	25802.4	79.75	26528.2	3640.69	14225.9	423	1829.72	289.18
10	0	26202	82	27793.2	3737.7	14495	426.2	1851.72	321.7
11	0	26251.7	78.75	28206.5	3739.2	14442	405.6	1814.38	354.21
12	0	26305.8	82.75	27675.6	3747.2	14358	414.6	1876.05	386.73
13	0	26199.5	84.5	27697.6	3746.7	14230.9	409.6	1863.05	419.25
14	0	26279.3	83.5	27572.5	3698.2	14227.9	408.8	1882.72	451.76
15	0	26276.8	87.25	27539.5	3750.2	14204.4	405.2	1823.05	484.28
16	0	25935.2	82.75	27340.8	3732.7	14269.5	413.4	1823.71	516.85
17	0	26115.1	84.75	27438.9	3712.2	14207.9	410.4	1822.38	549.31
18	0	26150.2	88	27411.9	3716.2	14130.4	429	1853.72	581.83
19	0	25922.5	79.75	27255.3	3715.7	14384.5	410	1808.71	614.34
20	0	26283	95.5	27372.4	3714.7	14187.9	413.2	1820.05	646.91	FileName: st2-6-0213.DAT	26021.2	0.944469	2.84
JC Convert Programme V1.3
File Name Z:\Jon Blundy 19 February 2013\st6-6-0213.DAT	PB=	6.1e-09		Cycles =	20
Header Information
FileName: st6-6-0213.DAT
Date: 22/2/113
Analysis Type: Isotope Ratio
Remark: Comment
Number of Data Points: 180
Number of Species: 8
Primary Polarity: -Ve
Beam Raster: 0
Raster Reduction: 0
Secondary Polarity: +Ve
Image Field: 25
Field Aperture: 30
Contrast Aperture: 150
Species Array Information
Species	0.7	1.007	7Li	30Si	42Ca	44Ca	45Sc	47Ti
Mass	0.7	1.01	7.02	29.97	41.96	43.96	44.96	46.95
Offset	75	75	75	75	75	75	75	75
Time	100	400	400	200	200	200	500	300
Detector	EM	EM	EM	EM	EM	EM	EM	EM
Wait Time	150	100	50	0	0	0	0	0
Hall Probe 1	2666	3277	9037	19091	22721	23278	23551	24085
Hall Probe 2	7	6	1	5	5	1	5	2
1	0	13219.8	71.5	24587.3	3268.65	12643.8	370	1659.04	29.06
2	0	13151.5	73.25	24462.2	3282.66	12808.4	361.8	1590.04	61.57
3	0	13153	75.5	24569.2	3216.15	12541.3	358.8	1634.37	94.14
4	0	12980.2	78.75	24294	3169.65	12423.2	359.8	1620.7	126.6
5	0	12987.5	79.25	24255.5	3102.64	12434.7	360.2	1627.71	159.12
6	0	12882.9	70.75	24430.7	3172.65	12360.7	338.8	1643.37	191.64
7	0	12768.6	74	24095.4	3224.65	12480.8	348.4	1639.37	224.1
8	0	12753.9	68	23984.8	3088.64	12160.6	344.2	1589.7	256.67
9	0	12718.6	68.5	24168	3178.15	12237.7	339.2	1585.7	289.18
10	0	12475.8	69.5	24075.4	3148.14	12383.2	330.8	1613.7	321.7
11	0	12657.6	76.5	24086.4	3142.14	12287.7	363.8	1579.37	354.16
12	0	12780.4	75.5	23812.7	3082.14	12147.6	333.6	1608.37	386.68
13	0	12620.3	79.75	23802.7	3118.14	12189.6	361.6	1588.04	419.19
14	0	12721.6	63	23872.3	3119.14	12109.6	340.2	1636.71	451.65
15	0	12731.6	66.5	23648.6	3120.64	12147.6	350	1594.04	484.17
16	0	12652.8	67.5	23712.2	3167.65	12038.1	347.4	1573.37	516.68
17	0	12764.4	72.5	24109.4	3270.16	12348.2	341.8	1575.04	549.2
18	0	12889.9	73.5	24061.9	3191.15	12168.1	348.8	1536.7	581.72
19	0	12898.7	69.75	24455.2	3296.66	12517.3	337	1659.37	614.29
20	0	13187	65.75	24766.4	3229.65	12579.3	347.2	1642.71	646.8	FileName: st6-6-0213.DAT	12639.7	0.525935	1.58
STANDARDS WITH B AND OH ANALYSED FOR COMPARISON TO 1270 DATA
JC Convert Programme V1.3
File Name Z:\Jon Blundy 19 February 2013\bcr2g-7-0213.DAT	PB=	5.3e-09		Cycles =	20
Header Information
FileName: bcr2g-7-0213.DAT
Date: 22/2/113
Analysis Type: Isotope Ratio
Remark: Comment
Number of Data Points: 220
Number of Species: 10
Primary Polarity: -Ve
Beam Raster: 0
Raster Reduction: 0
Secondary Polarity: +Ve													H	OH
Image Field: 25												STANDARDS BKG	116.775	1.325
Field Aperture: 30
Contrast Aperture: 150
Species Array Information
Species	0.7	1.007	7Li	11B	16O+1H	30Si	42Ca	44Ca	45Sc	47Ti
Mass	0.7	1.01	7.02	11.01	17	29.97	41.96	43.96	44.96	46.95
Offset	75	75	75	75	75	75	75	75	75	75
Time	100	400	400	400	400	200	200	200	500	300
Detector	EM	EM	EM	EM	EM	EM	EM	EM	EM	EM
Wait Time	150	100	50	0	0	0	0	0	0	0
Hall Probe 1	2666	3278	9037	11400	14256	19093	22723	23278	23552	24087
Hall Probe 2	4	0	3	5	0	4	7	5	1	5
1	0	1470.53	139	22.5	49.5	30316.3	2533.59	10696.7	390.4	4869.01	37.9
2	0	1184.02	159.75	16	46.25	30203.7	2454.09	10683.6	389	4896.68	79.2
3	0	1049.02	142	18.75	47.5	30220.2	2441.09	10739.2	391.2	4861.68	120.56
4	0	970.01	142.5	21.25	44.5	29807.9	2485.59	10628.6	382.4	4941.69	161.87
5	0	923.01	139	17.75	49.75	29964	2446.59	10791.2	374.6	4877.68	203.22
6	0	878.26	140	23	46	29690.3	2452.09	10462.6	378.8	4846.34	244.58
7	0	889.26	127.25	20.5	43.75	29658.8	2467.59	10515.1	366.4	4815.34	285.89
8	0	890.51	142	19	44.75	29378.5	2466.09	10465.6	378.6	4783.33	327.3
9	0	866.51	142.75	17.75	49.25	29450.6	2439.59	10401.6	386.6	4750.66	368.66
10	0	835.26	141	18.75	47.25	29528.1	2414.58	10509.6	376	4751.66	410.02
11	0	822.76	138	18	48	29585.7	2439.09	10629.6	380.2	4819.34	451.43
12	0	822.51	149	17.25	54.5	29644.7	2492.59	10449.6	384.4	4821	492.79
13	0	813.26	135	15	52.5	29462.6	2431.09	10594.1	367.8	4738.33	534.15
14	0	793.51	132.5	16	48.5	29384	2416.58	10520.1	372.8	4673.98	575.51
15	0	789.51	124.75	19	47.25	29116.3	2399.58	10491.1	377.4	4720.66	616.87
16	0	844.26	143.5	17.5	41.25	29445.6	2374.08	10443.1	361.2	4731.66	658.17
17	0	789.76	147.75	19.75	43.25	29160.3	2424.59	10268	377.6	4748.99	699.53
18	0	807.76	137.75	18.75	48.5	28628.9	2366.58	10184.5	393.6	4691.32	740.89
19	0	752.01	131.75	17.5	48.75	28749	2313.58	10110	358.8	4621.98	782.25
20	0	787.01	130.5	16	48	28457.2	2307.58	10205.5	356	4601.31	823.61
JC Convert Programme V1.3
File Name Z:\Jon Blundy 19 February 2013\cgp1-7-0213.DAT	PB=	4.9e-09		Cycles =	20
Header Information
FileName: cgp1-7-0213.DAT
Date: 22/2/113
Analysis Type: Isotope Ratio
Remark: Comment
Number of Data Points: 220
Number of Species: 10
Primary Polarity: -Ve
Beam Raster: 0
Raster Reduction: 0
Secondary Polarity: +Ve
Image Field: 25
Field Aperture: 30
Contrast Aperture: 150
Species Array Information
Species	0.7	1.007	7Li	11B	16O+1H	30Si	42Ca	44Ca	45Sc	47Ti
Mass	0.7	1.01	7.02	11.01	17	29.97	41.96	43.96	44.96	46.95
Offset	75	75	75	75	75	75	75	75	75	75
Time	100	400	400	400	400	200	200	200	500	300
Detector	EM	EM	EM	EM	EM	EM	EM	EM	EM	EM
Wait Time	150	100	50	0	0	0	0	0	0	0
Hall Probe 1	2666	3278	9037	11401	14256	19093	22723	23278	23552	24087
Hall Probe 2	4	0	3	4	0	4	7	5	1	5
1	0	5124.63	13.5	94.25	17.5	18356.4	2507.59	9678.36	86.2	831.34	37.9
2	0	4964.86	10.5	102.5	19.5	18365.9	2550.09	9527.32	86.2	847.68	79.2
3	0	4817.34	15.5	91.75	15.75	17975.7	2457.09	9458.8	78.2	837.68	120.56
4	0	4748.33	15.25	98.75	19.5	17920.2	2495.09	9502.31	87	800.68	161.87
5	0	4705.07	10.5	91	16.75	17858.6	2373.08	9432.79	88.4	830.68	203.22
6	0	4783.33	10.75	91.75	18.25	18012.7	2481.09	9567.33	91.8	792.68	244.53
7	0	4667.82	11	93.75	17	17801.6	2491.59	9354.27	79.2	807.01	285.89
8	0	4650.06	14.25	92	23.75	17605.5	2448.59	9354.77	77.8	792.34	327.25
9	0	4692.82	9	102.75	19.25	17947.2	2453.09	9343.27	87.8	827.01	368.6
10	0	4758.33	9.5	91.75	18.25	17825.1	2431.59	9372.27	88.8	841.34	410.02
11	0	4714.82	11.25	96	18.5	17601	2481.09	9222.23	79.4	809.68	451.32
12	0	4660.81	11.25	87.5	16.25	17593	2479.59	9265.74	86	801.34	492.68
13	0	4588.31	9.75	95	18.25	17391.9	2483.59	9312.26	87	809.34	533.99
14	0	4583.3	8	89.25	18.25	17617	2470.09	9194.73	76.2	803.68	575.34
15	0	4511.55	11	85.25	16.25	17435.9	2383.08	9145.71	82.8	810.01	616.7
16	0	4489.29	10.5	91.5	15.5	17157.8	2375.58	9182.72	78.6	779.34	658.01
17	0	4509.54	12.25	91	16.75	16542.5	2282.58	9081.7	80.2	769.34	699.37
18	0	4529.55	11	93.5	16.75	17276.3	2415.08	9102.7	72.2	790.01	740.67
19	0	4516.05	13.5	88.75	19.5	17273.3	2350.08	9007.18	75.4	781.68	782.03
20	0	4483.04	9.25	92	13.5	17093.2	2356.58	8985.17	81	775.34	823.33	FileName: cgp1-7-0213.DAT	0.256781	0.000903274	0.5
JC Convert Programme V1.3
File Name Z:\Jon Blundy 19 February 2013\nist610-7-0213.DAT	PB=	5.4e-09		Cycles =	20
Header Information
FileName: nist610-7-0213.DAT
Date: 22/2/113
Analysis Type: Isotope Ratio
Remark: Comment
Number of Data Points: 220
Number of Species: 10
Primary Polarity: -Ve
Beam Raster: 0
Raster Reduction: 0
Secondary Polarity: +Ve
Image Field: 25
Field Aperture: 30
Contrast Aperture: 150
Species Array Information
Species	0.7	1.007	7Li	11B	16O+1H	30Si	42Ca	44Ca	45Sc	47Ti
Mass	0.7	1.01	7.02	11.01	17	29.97	41.96	43.96	44.96	46.95
Offset	75	75	75	75	75	75	75	75	75	75
Time	100	400	400	400	400	200	200	200	500	300
Detector	EM	EM	EM	EM	EM	EM	EM	EM	EM	EM
Wait Time	150	100	50	0	0	0	0	0	0	0
Hall Probe 1	2666	3278	9037	11401	14257	19093	22723	23278	23552	24089
Hall Probe 2	4	0	3	4	1	4	7	5	1	4
1	0	432.5	7193.5	1160.77	28	30405.4	3356.66	13869.3	2858.12	134	37.95
2	0	409.25	7158.99	1145.52	19.5	29790.9	3398.17	13489.1	2865.72	154.33	79.31
3	0	380.5	7269.27	1159.77	22.75	29530.6	3300.16	13501.6	2878.92	141	120.67
4	0	360.75	7135.99	1153.52	18	29746.8	3390.67	13682.7	2886.92	146	161.98
5	0	357	7239.51	1161.27	20.75	30606.1	3446.67	13740.2	2907.12	147.67	203.33
6	0	353.75	7347.03	1161.52	21.25	30089.1	3396.17	13516.1	2900.52	154	244.75
7	0	340	7178.5	1148.02	18	30041.6	3351.66	13746.7	2956.73	155	286.11
8	0	327.25	7269.77	1157.02	22	30989.4	3541.18	14028.4	2909.72	136	327.41
9	0	334.75	7301.02	1160.02	19.25	30360.9	3496.68	13715.7	2913.72	150.33	368.77
10	0	319.75	7353.78	1185.27	19.75	30032.6	3481.68	13707.7	2869.32	146.33	410.07
11	0	313.75	7323.28	1171.52	25.25	30941.4	3429.67	13969.8	2965.53	145	451.43
12	0	313	7430.8	1178.52	17.75	30778.2	3432.17	14142.9	2933.92	144.33	492.79
13	0	313.25	7466.56	1173.77	18.75	30793.7	3576.69	13915.8	2910.52	134.67	534.15
14	0	302.25	7411.55	1164.52	21.75	30750.7	3424.67	13989.3	2947.93	151	575.56
15	0	324	7432.05	1178.77	22	30602.1	3527.18	14107.4	2884.32	153.67	616.92
16	0	304.25	7348.03	1141.77	20.25	30162.7	3398.17	13431.6	2794.71	136.33	658.28
17	0	311.5	7419.3	1176.52	22	29954	3391.67	13857.8	2862.52	152	699.7
18	0	308.75	7275.77	1205.02	22	29978.5	3398.17	13635.2	2906.12	138	741.05
19	0	296	7263.26	1124.27	21.25	29951.5	3337.16	13552.2	2852.72	139.67	782.36
20	0	308	7292.02	1128.02	20.25	30023.6	3347.66	13554.7	2842.32	134.33	823.77	FileName: nist610-7-0213.DAT
JC Convert Programme V1.3
File Name Z:\Jon Blundy 19 February 2013\st1-7-0213.DAT	PB=	5.2e-09		Cycles =	20
Header Information
FileName: st1-7-0213.DAT
Date: 22/2/113
Analysis Type: Isotope Ratio
Remark: Comment
Number of Data Points: 220
Number of Species: 10
Primary Polarity: -Ve
Beam Raster: 0
Raster Reduction: 0
Secondary Polarity: +Ve
Image Field: 25
Field Aperture: 30
Contrast Aperture: 150
Species Array Information
Species	0.7	1.007	7Li	11B	16O+1H	30Si	42Ca	44Ca	45Sc	47Ti
Mass	0.7	1.01	7.02	11.01	17	29.97	41.96	43.96	44.96	46.95
Offset	75	75	75	75	75	75	75	75	75	75
Time	100	400	400	400	400	200	200	200	500	300
Detector	EM	EM	EM	EM	EM	EM	EM	EM	EM	EM
Wait Time	150	100	50	0	0	0	0	0	0	0
Hall Probe 1	2666	3277	9036	11399	14257	19092	22723	23278	23552	24087
Hall Probe 2	4	6	5	6	1	0	7	5	1	5
1	0	19425.2	52.5	24	76.75	18025.7	2332.08	8884.14	259.4	1186.35	37.9
2	0	18976.5	52.5	19.5	80	18009.7	2280.08	8978.17	260.6	1185.69	79.26
3	0	18744.3	64.75	23	82.75	17069.7	2254.57	8909.15	264	1165.69	120.62
4	0	18514.5	59.75	17	83.25	17590	2327.58	8723.6	253.8	1149.35	161.98
5	0	18262.1	55.75	18.5	76.25	17279.3	2293.08	8825.13	241.4	1123.68	203.33
6	0	18336.4	56	18.5	77.25	17224.8	2278.08	8799.12	246.6	1135.69	244.64
7	0	18111	54	18.25	78.75	17069.2	2204.07	8553.06	236.8	1083.35	286
8	0	17094.5	48.25	17.5	67.25	16735.1	2227.07	8436.53	244.8	1116.02	327.3
9	0	18047	54.25	19.5	68.75	16591	2185.07	8424.53	248.6	1079.68	368.66
10	0	17784.8	55	20.5	70.5	16634.5	2173.57	8468.04	237	1078.02	410.02
11	0	16690.3	53.25	20.25	73.75	16529.5	2078.56	8078.45	248.6	1076.68	451.43
12	0	17507.4	49.5	19.5	80.25	16412.4	2131.07	8464.54	247.2	1110.68	492.79
13	0	17590.2	53	17.5	68	16469.9	2272.07	8299.5	243	1058.35	534.15
14	0	17558.2	54.25	16.25	64	16644.5	2239.57	8330.01	232	1091.68	575.56
15	0	17490.7	50.25	20.5	67	16330.4	2179.07	8437.53	237.6	1077.35	616.92
16	0	17655	46.5	24.75	73	16293.9	2176.07	8056.44	244.4	1069.35	658.28
17	0	16794.8	50	17.75	72.25	15807.1	2140.07	8103.95	241.4	1121.35	699.7
18	0	17722.8	52.5	20.5	72.5	16568.5	2263.57	8417.03	251.4	1075.02	741.05
19	0	17830.6	52.5	20.25	76	16636	2222.57	8440.53	237.8	1066.02	782.36
20	0	17869.9	56.75	18.5	81.75	16784.1	2239.57	8384.02	242.8	1067.35	823.72	FileName: st1-7-0213.DAT	1.05512	0.00434865	2.96
JC Convert Programme V1.3
File Name Z:\Jon Blundy 19 February 2013\st2-7-0213.DAT	PB=	5e-09		Cycles =	20
Header Information
FileName: st2-7-0213.DAT
Date: 22/2/113
Analysis Type: Isotope Ratio
Remark: Comment
Number of Data Points: 220
Number of Species: 10
Primary Polarity: -Ve
Beam Raster: 0
Raster Reduction: 0
Secondary Polarity: +Ve
Image Field: 25
Field Aperture: 30
Contrast Aperture: 150
Species Array Information
Species	0.7	1.007	7Li	11B	16O+1H	30Si	42Ca	44Ca	45Sc	47Ti
Mass	0.7	1.01	7.02	11.01	17	29.97	41.96	43.96	44.96	46.95
Offset	75	75	75	75	75	75	75	75	75	75
Time	100	400	400	400	400	200	200	200	500	300
Detector	EM	EM	EM	EM	EM	EM	EM	EM	EM	EM
Wait Time	150	100	50	0	0	0	0	0	0	0
Hall Probe 1	2666	3278	9036	11401	14256	19093	22723	23278	23552	24087
Hall Probe 2	4	2	5	4	0	4	7	5	1	5
1	0	17164	50.25	21	80.25	17058.2	2305.08	8883.14	265	1142.02	37.9
2	0	16866.4	48.5	21.5	69.25	16972.2	2257.57	9168.22	254.2	1139.35	79.31
3	0	16524.2	44.75	19.25	80.25	16903.1	2253.57	8781.12	254.4	1137.35	120.67
4	0	16478.9	43.5	18	71.25	16728.6	2267.57	8935.66	257.8	1145.02	162.09
5	0	16751.6	45.25	18	70.25	17084.2	2262.07	9131.71	252	1177.69	203.44
6	0	17080.7	56.5	21.5	76	17201.8	2287.58	8899.65	251.8	1127.02	244.8
7	0	16725.1	48	19.75	74.75	16642.5	2258.57	8794.12	255	1148.02	286.22
8	0	16777.3	51.75	18	69.25	16883.1	2207.07	8799.12	251.4	1177.69	327.58
9	0	16792.6	56.75	19.5	71.75	17067.7	2241.57	8997.17	248	1122.35	368.93
10	0	16793.3	49.75	15	72.75	16953.2	2284.08	9004.68	254.2	1155.35	410.35
11	0	17069.7	49	22.25	79	16801.1	2280.58	8896.65	254.6	1170.35	451.71
12	0	17007.7	48.5	20.5	81.25	17176.3	2215.07	8742.61	244.6	1129.02	493.07
13	0	16744.6	53	16	75.5	16693	2324.58	8940.16	250.6	1171.02	534.48
14	0	16945.4	51	19.5	82.75	16968.2	2273.07	9032.68	255.2	1139.69	575.84
15	0	16843.1	52	20.25	83.25	17182.3	2244.07	8800.62	261	1122.02	617.2
16	0	16728.1	51.25	16	82	16557.5	2202.07	8735.11	257	1159.69	658.61
17	0	16694.8	43.75	14.25	82	16607.5	2208.07	8819.13	253.8	1159.35	699.97
18	0	16683.8	52	15.25	77	16545.5	2252.57	8538.56	246.4	1113.68	741.33
19	0	16624.5	54.75	17	84.25	16576.5	2217.57	8857.14	256.4	1123.35	782.63
20	0	16711.3	50.5	14.5	80	16445.9	2262.57	8621.08	244.8	1087.02	824.05	FileName: st2-7-0213.DAT	0.99601	0.00473729	2.84
JC Convert Programme V1.3
File Name Z:\Jon Blundy 19 February 2013\st3-7-0213.DAT	PB=	5.1e-09		Cycles =	20
Header Information
FileName: st3-7-0213.DAT
Date: 22/2/113
Analysis Type: Isotope Ratio
Remark: Comment
Number of Data Points: 220
Number of Species: 10
Primary Polarity: -Ve
Beam Raster: 0
Raster Reduction: 0
Secondary Polarity: +Ve
Image Field: 25
Field Aperture: 30
Contrast Aperture: 150
Species Array Information
Species	0.7	1.007	7Li	11B	16O+1H	30Si	42Ca	44Ca	45Sc	47Ti
Mass	0.7	1.01	7.02	11.01	17	29.97	41.96	43.96	44.96	46.95
Offset	75	75	75	75	75	75	75	75	75	75
Time	100	400	400	400	400	200	200	200	500	300
Detector	EM	EM	EM	EM	EM	EM	EM	EM	EM	EM
Wait Time	150	100	50	0	0	0	0	0	0	0
Hall Probe 1	2666	3277	9037	11399	14257	19093	22723	23278	23552	24087
Hall Probe 2	4	6	3	6	1	4	7	5	1	5
1	0	9848.91	58.25	23	46.5	22096.6	3006.13	11558.9	326.8	1503.37	37.9
2	0	10985.5	63.5	24.5	42.5	21981.5	2976.63	11394.4	317.4	1456.36	79.2
3	0	10902	59.5	21	50.75	21739.8	2914.62	11281.4	325.8	1437.03	120.56
4	0	10828	74.5	27.25	39.5	21743.3	2927.12	11510.9	326.4	1482.03	161.92
5	0	10817.5	63.75	22.5	50	21659.8	2948.13	11208.3	307.4	1470.7	203.22
6	0	10740.4	55.75	23.25	41	21541.7	2889.62	11410.4	318.2	1447.36	244.64
7	0	10691.4	69.75	22.25	48.75	21644.3	2922.12	11210.8	309	1464.36	285.94
8	0	10744.4	62.75	25	43.25	21664.3	2895.12	11124.3	319.8	1444.7	327.3
9	0	10649.9	66.5	25.75	41.5	21524.2	2870.62	11304.4	314.8	1510.37	368.6
10	0	10786.4	63	21.75	48.25	22014.5	2902.62	11451.9	305	1460.03	410.02
11	0	10695.2	63.25	25.75	41	20874.3	2838.12	11042.3	315.2	1437.7	451.38
12	0	10538.6	70.25	24.5	43.75	21319.6	2917.62	11114.8	307.8	1440.7	492.74
13	0	10657.6	68.5	25.25	44.75	21554.7	2878.12	11305.4	306.8	1445.7	534.04
14	0	10768.9	71.25	20	50.75	21624.8	2948.13	11185.8	315.4	1460.7	575.34
15	0	10665.4	60.25	23.75	41	21278.1	2855.12	11044.3	311.8	1439.7	616.7
16	0	10775.9	67	23.75	47.25	21541.2	2904.12	11101.8	315.2	1447.7	658.01
17	0	10902.5	61.25	22.75	49.75	21721.8	2903.62	11260.8	312.6	1434.36	699.37
18	0	10867	59.5	22.5	48.25	21734.3	2909.62	11061.8	313.2	1426.7	740.73
19	0	10793.9	70.75	26.25	50.75	21682.8	2921.62	11180.3	318	1445.36	782.08
20	0	10752.2	76	23.25	42	21323.1	2830.62	11052.8	312.8	1406.03	823.44	FileName: st3-7-0213.DAT	0.494978	0.00207775	1.33
JC Convert Programme V1.3
File Name Z:\Jon Blundy 19 February 2013\st6-7-0213.DAT	PB=	5e-09		Cycles =	20
Header Information
FileName: st6-7-0213.DAT
Date: 22/2/113
Analysis Type: Isotope Ratio
Remark: Comment
Number of Data Points: 220
Number of Species: 10
Primary Polarity: -Ve
Beam Raster: 0
Raster Reduction: 0
Secondary Polarity: +Ve
Image Field: 25
Field Aperture: 30
Contrast Aperture: 150
Species Array Information
Species	0.7	1.007	7Li	11B	16O+1H	30Si	42Ca	44Ca	45Sc	47Ti
Mass	0.7	1.01	7.02	11.01	17	29.97	41.96	43.96	44.96	46.95
Offset	75	75	75	75	75	75	75	75	75	75
Time	100	400	400	400	400	200	200	200	500	300
Detector	EM	EM	EM	EM	EM	EM	EM	EM	EM	EM
Wait Time	150	100	50	0	0	0	0	0	0	0
Hall Probe 1	2666	3278	9036	11401	14257	19093	22723	23278	23552	24087
Hall Probe 2	4	0	5	4	1	4	7	5	1	5
1	0	12816.6	75.75	28.5	58.25	24557.7	3273.16	12773.9	370.6	1652.04	37.9
2	0	12724.6	68.25	27.25	55.25	24411.6	3264.65	12798.4	368	1633.04	79.2
3	0	12489.5	77.5	24.5	58.25	24433.2	3258.15	12704.3	368	1623.04	120.56
4	0	12273.4	71.75	25	60	23940.8	3262.15	12525.8	357.2	1590.37	161.87
5	0	12335.2	80	22.75	59.75	24054.9	3208.65	12571.3	357.4	1593.37	203.22
6	0	12235.9	76	21	52.25	23854.8	3216.15	12564.3	345.2	1565.04	244.64
7	0	12125.1	75.25	27.5	59.5	23644.6	3158.64	12392.7	359	1588.04	286
8	0	12051.4	70.25	27.75	60.75	23642.6	3161.64	12381.7	354	1579.7	327.36
9	0	12073.4	76.25	27.25	52	23391.9	3196.65	12269.2	356	1619.04	368.71
10	0	11977.3	77.75	26.5	54.25	23761.7	3047.13	12329.7	346.4	1570.7	410.02
11	0	11870.3	75.75	32.75	56.5	23864.8	3163.65	12339.2	360.6	1603.37	451.38
12	0	12102.6	75.75	24.75	53.75	23940.3	3111.14	12440.7	371.8	1549.7	492.68
13	0	12154.4	70.5	29.25	54.75	23455.5	3215.65	12251.2	360.6	1576.7	534.04
14	0	11993.6	70	24	56	23700.6	3131.14	12324.2	357.2	1579.04	575.34
15	0	11942.8	79.25	23.75	51.25	23221.8	3130.14	12241.7	348.8	1606.04	616.76
16	0	11985.3	72.75	24.25	46.75	23527	3132.64	12383.7	357	1572.7	658.12
17	0	12052.4	81.75	24.75	57.25	23532	3125.14	12312.2	350.4	1597.04	699.48
18	0	12155.6	78.25	22.5	58.5	23180.3	3171.65	12182.1	347	1551.7	740.89
19	0	12016.8	69.25	22.75	53.5	23247.3	3155.14	12579.8	351.4	1590.04	782.25
20	0	11955.3	70.25	24.25	51.5	23390.9	3172.15	12053.6	341.4	1562.7	823.61	FileName: st6-7-0213.DAT	0.506514	0.00223985	1.58
JC Convert Programme V1.3
File Name Z:\Jon Blundy 19 February 2013\bkg-7-0213.DAT	PB=	4.9e-09		Cycles =	20
Header Information
FileName: bkg-7-0213.DAT
Date: 22/2/113
Analysis Type: Isotope Ratio
Remark: Comment
Number of Data Points: 220
Number of Species: 10
Primary Polarity: -Ve
Beam Raster: 0
Raster Reduction: 0
Secondary Polarity: +Ve
Image Field: 25
Field Aperture: 30
Contrast Aperture: 150
Species Array Information
Species	0.7	1.007	7Li	11B	16O+1H	30Si	42Ca	44Ca	45Sc	47Ti
Mass	0.7	1.01	7.02	11.01	17	29.97	41.96	43.96	44.96	46.95
Offset	75	75	75	75	75	75	75	75	75	75
Time	100	400	400	400	400	200	200	200	500	300
Detector	EM	EM	EM	EM	EM	EM	EM	EM	EM	EM
Wait Time	150	100	50	0	0	0	0	0	0	0
Hall Probe 1	2667	3278	9037	11400	14257	19093	22723	23280	23554	24087
Hall Probe 2	4	0	3	5	1	4	7	4	0	5
1	0	1048.27	0.75	12.5	5.75	14060.4	172	1407.53	72.2	7	37.9
2	0	754.26	1.5	11.5	3	13894.3	156	1373.03	66	9.33	79.2
3	0	555.5	1.5	8.25	4.25	14465.5	169.5	1411.03	74.2	10.33	120.56
4	0	426.75	2.25	7.25	2.75	13968.8	156.5	1430.53	71	12.33	161.92
5	0	393.5	0.75	3.75	2	14007.8	157.5	1369.03	79.8	12	203.28
6	0	349.5	1.25	7.75	2	14055.4	141	1430.03	68	10	244.64
7	0	280.75	0.75	5.25	1	13754.2	154.5	1408.03	65.6	10	286.05
8	0	232.75	1	5.5	1.25	13878.8	159.5	1356.53	70	9.33	327.41
9	0	221.25	2	3.5	1.5	13980.3	146.5	1384.03	64.2	12.33	368.77
10	0	185.25	2	6.5	0.75	13807.3	151.5	1354.03	61	10.67	410.18
11	0	163.5	1.75	3	2	13792.8	156.5	1394.53	66.6	12	451.49
12	0	142.25	1.25	3.75	1.25	13727.2	141.5	1374.53	70.2	8.67	492.85
13	0	131.75	1.25	4.25	1.5	13422.6	142.5	1354.53	61.8	12	534.15
14	0	113.25	1.75	3.75	0.75	13711.2	157.5	1317.03	62	12.67	575.51
15	0	117.25	1.5	3	1.25	13343.1	142.5	1346.03	61.4	10.67	616.87
16	0	104.25	1	3	1	13476.1	129.5	1327.53	66.2	9.67	658.23
17	0	108	2.25	5.5	1	13258.5	147	1357.53	64.8	8.33	699.59
18	0	106.25	1	2.5	1.5	13506.1	150	1337.53	67.4	7.33	740.89
19	0	90.25	0.5	2.25	1.75	13496.6	146	1265.52	69.6	9.67	782.3
20	0	91	2	3	1.25	13640.2	147.5	1342.53	69.4	13.33	823.66	116.775	1.325
STANDARDS AT END OF DAY
JC Convert Programme V1.3
File Name Z:\Jon Blundy 19 February 2013\st1-8-0213.DAT	PB=	4.3e-09		Cycles =	20
Header Information
FileName: st1-8-0213.DAT		THIS IS STANDARD 3!!!!!
Date: 22/2/113
Analysis Type: Isotope Ratio
Remark: Comment
Number of Data Points: 220
Number of Species: 10
Primary Polarity: -Ve
Beam Raster: 0
Raster Reduction: 0
Secondary Polarity: +Ve
Image Field: 25
Field Aperture: 30
Contrast Aperture: 150
Species Array Information
Species	0.7	1.007	7Li	11B	16O+1H	30Si	42Ca	44Ca	45Sc	47Ti
Mass	0.7	1.01	7.02	11.01	17	29.97	41.96	43.96	44.96	46.95
Offset	75	75	75	75	75	75	75	75	75	75
Time	100	400	400	400	800	200	200	200	500	300
Detector	EM	EM	EM	EM	EM	EM	EM	EM	EM	EM
Wait Time	150	100	50	0	0	0	0	0	0	0
Hall Probe 1	2636	3278	9038	11400	14254	19092	22722	23278	23552	24087
Hall Probe 2	2	2	1	5	7	0	1	5	1	5
1	0	8608.07	42.75	11.25	36.5	15477.5	1975.06	7731.37	215.2	1025.02	42.35
2	0	8010.93	41.5	17.25	34.25	15424.5	2069.06	7954.42	221.4	1041.68	88.1
3	0	7922.16	43.25	18.5	36.63	15455.5	2095.06	7994.93	213.2	1006.68	133.8
4	0	7702.36	44.25	16.25	37.25	15308.4	2050.06	7947.92	237	1014.68	179.55
5	0	7623.59	42.75	14.5	33.5	15025.8	1950.06	7789.38	219.6	1034.35	225.25
6	0	7594.84	46	16.75	35.25	15042.8	1982.56	7739.87	210.6	997.68	271.06
7	0	7436.55	42.75	19.75	35.5	14810.2	1968.06	7746.87	214.2	1009.01	316.81
8	0	7367.04	41.75	11	29.88	14901.7	1977.06	7709.36	203	986.01	362.56
9	0	7370.79	45	13.25	34.38	14865.7	1969.56	7594.34	215.4	974.35	408.32
10	0	7370.04	40.75	16.5	34	14626.6	1994.56	7599.34	209.6	989.01	454.01
11	0	7375.04	45.25	16.25	31.88	14703.6	1931.55	7478.81	210	935.68	499.77
12	0	7323.78	42.5	14	32.25	14468	1941.55	7620.84	203.6	964.01	545.52
13	0	7286.52	40	17.5	32.5	14636.1	1951.56	7444.8	207	968.35	591.27
14	0	7256.51	41.25	16	30.13	14639.6	1933.05	7473.31	207	971.35	637.08
15	0	7237.51	43.75	16.5	34.5	14750.1	1962.06	7537.82	216.8	1023.02	682.83
16	0	7359.04	46.75	18.25	29.38	14542.1	1987.06	7762.87	211.4	981.35	728.59
17	0	7365.54	38.75	11.75	32.63	15000.8	1972.56	7707.36	216.8	1000.01	774.34
18	0	7527.32	45.25	16	31.25	14848.7	2012.56	7551.83	224.8	984.01	820.15
19	0	7309.52	44.75	18	34.88	14817.7	1936.55	7566.33	218.8	993.68	865.85
20	0	7358.03	44	15.5	31.38	14829.2	2007.06	7521.82	212.8	949.01	911.6	st3	0.49058	0.00208869	1.33
JC Convert Programme V1.3													H	OH
File Name Z:\Jon Blundy 19 February 2013\BIR-0213.DAT	PB=	4.4e-09		Cycles =	20							BLOCK BKG	129.625	2.041
Header Information												slope	2.8115	641.86
FileName: BIR-0213.DAT
Date: 22/2/113
Analysis Type: Isotope Ratio
Remark: Comment
Number of Data Points: 220
Number of Species: 10
Primary Polarity: -Ve
Beam Raster: 0
Raster Reduction: 0
Secondary Polarity: +Ve
Image Field: 25
Field Aperture: 30
Contrast Aperture: 150
Species Array Information
Species	0.7	1.007	7Li	11B	16O+1H	30Si	42Ca	44Ca	45Sc	47Ti
Mass	0.7	1.01	7.02	11.01	17	29.97	41.96	43.96	44.96	46.95
Offset	75	75	75	75	75	75	75	75	75	75
Time	100	400	400	400	800	200	200	200	500	300
Detector	EM	EM	EM	EM	EM	EM	EM	EM	EM	EM
Wait Time	150	100	50	0	0	0	0	0	0	0
Hall Probe 1	2648	3278	9037	11398	14257	19092	22722	23278	23550	24085
Hall Probe 2	6	2	3	7	1	0	1	5	2	6
1	0	637.01	31.5	2.25	5.13	16886.6	2962.13	10841.7	280.4	1288.02	42.29
2	0	471.5	23.25	1	3.25	16751.1	2981.63	10886.2	305.8	1316.03	88.05
3	1	374.75	26.75	1.25	2.13	16544.5	2845.62	10562.6	282.8	1299.69	133.74
4	0	314.25	29	1.25	3.75	16792.6	2838.12	10737.2	282.8	1288.69	179.5
5	0	267	30	1.25	3.38	16522	2937.63	10629.1	290	1271.36	225.19
6	0	220.25	26.5	1.5	1.63	16846.6	2815.11	10832.2	297.4	1286.36	270.95
7	0	227	28	2.25	2.25	16597.5	2855.62	10653.1	287	1248.69	316.65
8	0	205	24.5	1.75	1.88	16378.4	2780.11	10558.6	284.2	1275.69	362.4
9	0	179.75	25.25	1.75	1.38	16229.3	2827.62	10418.1	287.6	1223.69	408.15
10	0	176.5	22.75	1	2.25	16372.4	2841.62	10492.6	290.4	1268.69	453.85
11	0	157.5	26.5	1.5	2.13	16366.9	2817.12	10484.6	284.2	1285.36	499.6
12	0	154.25	25.25	2.5	2.5	16489.4	2822.12	10638.6	270	1274.69	545.36
13	0	144	29.5	2.75	3.38	16629.5	2792.11	10598.6	282.4	1289.36	591.16
14	0	140.75	25.25	1.5	1.13	16557	2836.62	10713.2	289.6	1251.02	636.86
15	0	144.25	26.25	5.5	2.63	16456.9	2761.61	10438.1	289.2	1230.02	682.61
16	0	118.75	26.25	1	1.5	16238.3	2768.61	10465.1	273	1204.35	728.31
17	0	113.75	24	1	1.88	15914.2	2714.11	10143.5	269	1214.02	774.06
18	0	115	23	1.75	1.63	15782.6	2757.61	10072	272.8	1222.35	819.82
19	0	108	26.5	1.75	1.25	15850.1	2780.11	10102	277.4	1229.02	865.52
20	0	100	24.25	0.25	2.38	15714.6	2752.61	10179	278.2	1220.69	911.27	BKG	129.625	2.041
JC Convert Programme V1.3
File Name Z:\Jon Blundy 19 February 2013\jc4-1-0213.DAT	PB=	4.4e-09		Cycles =	20
Header Information
FileName: jc4-1-0213.DAT
Date: 22/2/113
Analysis Type: Isotope Ratio
Remark: Comment
Number of Data Points: 220
Number of Species: 10
Primary Polarity: -Ve
Beam Raster: 0
Raster Reduction: 0
Secondary Polarity: +Ve
Image Field: 25
Field Aperture: 30
Contrast Aperture: 150
Species Array Information
Species	0.7	1.007	7Li	11B	16O+1H	30Si	42Ca	44Ca	45Sc	47Ti
Mass	0.7	1.01	7.02	11.01	17	29.97	41.96	43.96	44.96	46.95
Offset	75	75	75	75	75	75	75	75	75	75
Time	100	400	400	400	800	200	200	200	500	300
Detector	EM	EM	EM	EM	EM	EM	EM	EM	EM	EM
Wait Time	150	100	50	0	0	0	0	0	0	0
Hall Probe 1	2648	3278	9042	11399	14253	19092	22720	23276	23554	24085
Hall Probe 2	6	0	5	6	6	0	3	6	0	6
1	0	2926.37	2.25	13	16	14118.9	2263.07	8545.06	64.2	1076.68	42.35
2	0	2315.08	4.25	12.5	10.88	17344.4	3013.63	11146.8	86.2	1378.36	88.1
3	0	1628.79	4	17	8.38	17431.9	2901.12	10983.8	85.2	1411.7	133.91
4	0	1442.53	2.75	19	8.25	17115.8	2944.63	11009.8	84.6	1354.36	179.66
5	0	1317.53	3	15.5	7.63	17054.2	2967.13	10888.2	75.8	1333.03	225.47
6	0	1274.52	2	15.75	7.75	17161.3	2950.13	10744.2	84.8	1393.36	271.28
7	0	1229.27	1.75	15.75	5.75	16892.6	2885.62	10773.2	77.6	1288.69	317.03
8	0	1201.52	2.5	13.75	7.13	16878.1	2880.62	10836.2	83	1337.03	362.73
9	0	1146.52	4	15.25	6.88	16967.2	2900.12	10563.1	79.8	1343.69	408.48
10	0	1149.27	3.75	18.25	5.63	16834.1	2964.13	10696.2	80	1360.69	454.23
11	0	1109.27	2.75	15	5.38	16680	2881.12	10528.6	81.2	1340.03	500.04
12	0	1122.02	3.25	17.25	7.13	16832.6	2906.12	10877.7	89.6	1331.03	545.79
13	0	1142.02	3	15.25	6.5	16890.1	2861.62	10630.1	75	1358.36	591.55
14	0	1091.02	3.5	14.75	6.5	16673.5	2812.61	10623.1	80	1360.03	637.25
15	0	1089.02	3.75	14.5	5.63	16583	2842.62	10534.1	78.2	1356.03	683
16	0	1083.27	3	15.25	5.75	16626.5	2841.12	10464.1	74.4	1342.69	728.75
17	0	1074.77	2.75	17.25	7.25	16392.4	2820.12	10549.1	77.6	1331.69	774.5
18	0	1069.02	3	14.25	5.63	16565.5	2817.62	10513.1	72.4	1347.36	820.26
19	0	1088.27	3	16.75	6.13	16490.9	2800.61	10518.6	76.4	1361.69	866.07
20	0	1075.52	2.75	15.5	5.38	16653	2868.62	10409.6	73.8	1282.02	911.82	FileName: jc4-1-0213.DAT	0.0579848	0.000245631	0.163024	0.157661
JC Convert Programme V1.3
File Name Z:\Jon Blundy 19 February 2013\pich2-3-1-0213.DAT	PB=	4.5e-09		Cycles =	20
Header Information
FileName: pich2-3-1-0213.DAT
Date: 22/2/113
Analysis Type: Isotope Ratio
Remark: Comment
Number of Data Points: 220
Number of Species: 10
Primary Polarity: -Ve
Beam Raster: 0
Raster Reduction: 0
Secondary Polarity: +Ve
Image Field: 25
Field Aperture: 30
Contrast Aperture: 150
Species Array Information
Species	0.7	1.007	7Li	11B	16O+1H	30Si	42Ca	44Ca	45Sc	47Ti
Mass	0.7	1.01	7.02	11.01	17	29.97	41.96	43.96	44.96	46.95
Offset	75	75	75	75	75	75	75	75	75	75
Time	100	400	400	400	800	200	200	200	500	300
Detector	EM	EM	EM	EM	EM	EM	EM	EM	EM	EM
Wait Time	150	100	50	0	0	0	0	0	0	0
Hall Probe 1	2648	3278	9036	11398	14256	19093	22722	23278	23552	24085
Hall Probe 2	6	0	5	7	0	4	1	5	1	6
1	0	20295.5	70	37.5	94.13	18098.8	2744.61	10313	310	1136.35	42.29
2	0	19784.4	64.25	47.75	96.5	17882.1	2738.61	10437.1	302.6	1099.68	88.1
3	0	19731.1	73.5	40.5	99.13	17925.2	2706.11	10248.5	281.8	1121.68	133.85
4	0	19626.8	66.75	47.25	94.75	17955.7	2766.61	10471.6	289	1122.02	179.61
5	0	19530.8	71	43.5	96.38	17675.5	2771.61	10157	283.2	1083.68	225.36
6	0	19540.5	66.75	43.25	93.25	17722	2654.1	10700.7	296	1097.02	271.06
7	0	19814.7	63.25	44.25	99.63	18028.2	2763.61	10673.6	305.4	1107.68	316.81
8	0	19827.2	79	42.25	99.75	17728.6	2733.11	10499.1	285	1135.69	362.51
9	0	19608.6	72.5	43	96.5	17389.9	2593.6	10265.5	284.8	1087.02	408.26
10	0	19076.3	68.75	46.5	83.75	17304.8	2707.11	10070	266.2	1112.02	454.01
11	0	19313.4	65	42	94.75	17289.8	2638.1	10090	276.6	1067.02	499.71
12	0	19196.1	68.25	44.5	92.5	17042.2	2730.11	10046.5	267.8	1062.35	545.47
13	0	18927.7	70.5	45.25	96.75	17075.2	2680.1	10063.5	284.4	1064.68	591.16
14	0	19067	62.25	38	97.88	17017.2	2691.11	10029	282.6	1061.68	636.92
15	0	19340.7	67.25	43.75	89.25	17344.4	2707.11	10213	292.2	1097.02	682.61
16	0	19563.8	66.5	40.75	97	17913.7	2819.12	10545.1	290.4	1129.02	728.37
17	0	20059.3	65.25	43	99.13	18062.2	2773.61	10577.6	292.2	1106.35	774.06
18	0	20367	75	44.75	108.13	18449.4	2819.62	10598.6	287.2	1165.35	819.87
19	0	19934.3	66.25	41	99.25	17987.2	2830.12	10475.6	293.2	1121.35	865.63
20	0	20042.1	69.25	38.5	100.25	18394.4	2869.62	10792.7	297.6	1208.02	911.38	FileName: pich2-3-1-0213.DAT	1.1016	0.0054055	3.09714	3.46957
SATURDAY 23 FEB NEW CALIBRATION
JC Convert Programme V1.3
File Name Z:\Jon Blundy 19 February 2013\st2-8-0213.DAT	PB=	5.8e-09		Cycles =	20
Header Information
FileName: st2-8-0213.DAT
Date: 23/2/113
Analysis Type: Isotope Ratio
Remark: Comment
Number of Data Points: 220
Number of Species: 10
Primary Polarity: -Ve
Beam Raster: 0
Raster Reduction: 0
Secondary Polarity: +Ve
Image Field: 25
Field Aperture: 30
Contrast Aperture: 150
Species Array Information
Species	0.7	1.007	7Li	11B	16O+1H	30Si	42Ca	44Ca	45Sc	47Ti
Mass	0.7	1.01	7.02	11.01	17	29.97	41.96	43.96	44.96	46.95
Offset	75	75	75	75	75	75	75	75	75	75
Time	100	400	400	400	800	200	200	200	500	300
Detector	EM	EM	EM	EM	EM	EM	EM	EM	EM	EM
Wait Time	150	100	50	0	0	0	0	0	0	0
Hall Probe 1	2636	3276	9036	11401	14256	19092	22722	23278	23554	24085
Hall Probe 2	2	2	5	4	0	0	1	5	0	6
1	0	23543.5	76.5	27.75	106.38	24797.9	3264.15	12590.3	368.6	1644.71	42.35
2	0	22934.6	75.5	26.5	102	24049.9	3292.66	12446.8	353.2	1607.37	88.1
3	0	22792.3	74.5	29	98.88	25019.6	3367.16	12964.9	363	1667.71	133.85
4	0	23350.7	73.5	30.25	105	24701.8	3343.16	12831.4	378	1686.37	179.61
5	0	23103.5	75	28.75	103.88	24648.3	3311.16	12903.9	363.8	1641.37	225.36
6	0	23155.8	71	25.25	103.13	24429.7	3317.66	12654.8	376.8	1668.71	271.11
7	0	23108	77	28.5	103.88	24365.1	3318.16	13028.5	376	1622.37	316.87
8	0	22787.3	84.75	27.25	108.13	24659.8	3296.16	12680.3	372.4	1633.71	362.67
9	0	23030.4	76.25	27	104	24349.6	3326.66	12697.3	375.6	1640.71	408.37
10	0	23080.7	87.75	18.75	105.88	24485.2	3297.66	12724.9	362	1678.71	454.12
11	0	22873.8	79	27	104.88	24374.1	3343.16	12784.4	364.6	1649.04	499.93
12	0	23084.7	70.75	27.75	105.38	24321.1	3332.66	12899.9	369.8	1608.37	545.68
13	0	23076.2	78.5	29.25	101.25	24367.6	3289.16	12898.9	371.4	1621.04	591.49
14	0	22924.6	74.75	27.5	102	24123.9	3303.16	12794.4	370.2	1646.37	637.25
15	0	22889.3	80	26	107.5	23896.8	3322.66	12769.9	359.2	1642.71	683.05
16	0	22623.4	80.25	24.25	104.13	24274	3282.66	12625.3	362.6	1628.37	728.81
17	0	23051.2	73.25	30	102.13	24185.5	3221.65	12640.8	364.2	1638.37	774.56
18	0	22896.3	71.75	26.75	104.13	24033.9	3276.16	12655.8	361	1641.71	820.31
19	0	22769	81	22	101	24118.4	3301.66	12586.8	369.8	1625.04	866.01
20	0	22984.2	79.75	29.75	106.88	24070.9	3320.16	12839.4	358.2	1598.7	911.76	FileName: st2-8-0213.DAT	0.943081	0.00424389	2.84
JC Convert Programme V1.3
File Name Z:\Jon Blundy 19 February 2013\st3-8-0213.DAT	PB=	6.7e-09		Cycles =	26
Header Information
FileName: st3-8-0213.DAT
Date: 23/2/113
Analysis Type: Isotope Ratio
Remark: Comment
Number of Data Points: 286
Number of Species: 10
Primary Polarity: -Ve
Beam Raster: 0
Raster Reduction: 0
Secondary Polarity: +Ve
Image Field: 25
Field Aperture: 30
Contrast Aperture: 150
Species Array Information
Species	0.7	1.007	7Li	11B	16O+1H	30Si	42Ca	44Ca	45Sc	47Ti
Mass	0.7	1.01	7.02	11.01	17	29.97	41.96	43.96	44.96	46.95
Offset	75	75	75	75	75	75	75	75	75	75
Time	100	400	400	400	800	200	200	200	500	300
Detector	EM	EM	EM	EM	EM	EM	EM	EM	EM	EM
Wait Time	150	100	50	0	0	0	0	0	0	0
Hall Probe 1	2636	3276	9037	11401	14258	19092	22725	23278	23554	24087
Hall Probe 2	2	0	3	4	2	0	5	5	0	5
1	0	53916.4	257.5	100.25	222.75	95808.9	12246.7	48125.6	1406.83	6200.56	42.29
2	0	50640.9	293.5	93.75	215.13	95063.4	12510.3	48737.4	1456.23	6239.23	87.99
3	0	48299.1	287.5	107.75	207.75	96295.8	12641.3	49779.4	1446.43	6369.25	133.74
4	0	47547.8	285.5	107	212.88	96740	12710.3	50032.3	1434.43	6355.59	179.5
5	0	47288.9	302.25	109.5	213.38	96547.5	12871.4	50472.9	1456.23	6448.94	225.25
6	0	47213.6	294.75	108.5	203.88	97274	12899.4	50540	1446.03	6496.61	270.95
7	0	47135.7	288.75	111.5	203.5	95966.9	12924.4	50961.6	1451.83	6452.6	316.7
8	0	46885.3	286.75	112.75	206.13	98710.1	12862.4	50677.7	1454.03	6455.27	362.51
9	0	47092.9	301	98.75	204.5	97874.7	13107.5	51559	1410.03	6431.93	408.26
10	0	47523	298	115.5	214.5	99731	13278.6	51553.5	1433.63	6526.28	454.01
11	0	47785.1	311.5	111.75	201.75	99416.1	13350.6	51923.1	1463.23	6478.28	499.82
12	0	47967.1	303.5	116	209.38	99783.7	13330.1	52523.5	1460.63	6563.62	545.57
13	0	48375.2	313.75	110.5	210.88	99288.7	13141	51543	1471.03	6632.97	591.33
14	0	48186.6	305.25	101.25	209	99750.6	13263	52193	1483.43	6743.66	637.08
15	0	48577.9	313	114	209.75	100169	13382.1	52159.4	1497.83	6623.64	682.78
16	0	48545.4	314	105	71.5	27650.6	3744.2	14552.1	403.6	1829.38	728.53
17	0	13320.1	90	27.5	58.13	27842.2	3728.2	14398.5	410.8	1813.71	774.23
18	0	12876.1	82.75	31.25	59.75	27874.8	3723.2	14535.6	406.6	1867.72	819.98
19	0	13212	86.25	28.75	54.75	27723.6	3733.7	14680.1	406.4	1815.05	865.68
20	0	13318.3	77.75	37	57.25	27743.2	3721.7	14429	408.2	1846.38	911.43
21	0	13353.6	88	32.5	56	27986.3	3735.7	14559.6	401.8	1746.04	957.19
22	0	12854.9	81.5	30	56.88	27580	3693.2	14451.5	408.2	1813.05	1002.99
23	0	13284.8	89.5	33	58.38	27801.7	3693.2	14530.6	398.2	1819.71	1048.75
24	0	13256	88	36	61.25	27586	3725.2	14318.5	418.4	1867.05	1094.5
25	0	13310.8	87.5	31.25	56.38	27732.2	3642.19	14302.5	413.8	1794.05	1140.25
26	0	13240.3	79	34.5	58	27661.1	3785.21	14513.5	415	1838.72	1186.01	FileName: st3-8-0213.DAT	0.471512	0.00203047	1.33
JC Convert Programme V1.3
File Name Z:\Jon Blundy 19 February 2013\st6-8-0213.DAT	PB=	5.8e-09		Cycles =	20
Header Information
FileName: st6-8-0213.DAT
Date: 23/2/113
Analysis Type: Isotope Ratio
Remark: Comment
Number of Data Points: 220
Number of Species: 10
Primary Polarity: -Ve
Beam Raster: 0
Raster Reduction: 0
Secondary Polarity: +Ve
Image Field: 25
Field Aperture: 30
Contrast Aperture: 150
Species Array Information
Species	0.7	1.007	7Li	11B	16O+1H	30Si	42Ca	44Ca	45Sc	47Ti
Mass	0.7	1.01	7.02	11.01	17	29.97	41.96	43.96	44.96	46.95
Offset	75	75	75	75	75	75	75	75	75	75
Time	100	400	400	400	800	200	200	200	500	300
Detector	EM	EM	EM	EM	EM	EM	EM	EM	EM	EM
Wait Time	150	100	50	0	0	0	0	0	0	0
Hall Probe 1	2636	3276	9037	11400	14254	19092	22722	23278	23554	24085
Hall Probe 2	2	2	3	5	7	0	1	5	0	6
1	0	11614.5	64.75	25.75	54.5	22288.7	2991.63	11767	324.2	1488.37	42.29
2	0	11229.8	62.25	20.5	53.38	21664.8	2896.12	11414.9	329.8	1469.03	88.05
3	0	10867.2	66.5	24.75	52.13	22018.5	2979.63	11384.9	312.8	1445.03	133.85
4	0	10630.4	65	23	52.5	21735.8	2952.13	11292.4	325.8	1498.37	179.55
5	0	10496.9	72	21.75	53.25	21483.2	2878.12	11374.4	311	1496.03	225.3
6	0	10738.9	64.5	16	48.5	21638.3	2926.62	11310.9	334.8	1484.03	271
7	0	10794.2	74	25	54.88	21737.8	2976.13	11468.4	321	1440.36	316.76
8	0	10806.7	65	22.5	56	21986	2958.63	11515.9	320.8	1521.37	362.45
9	0	10983.8	63	19.75	54.63	22113.1	2980.63	11726	314	1470.03	408.26
10	0	11017	67.25	21.5	53	22167.6	2921.12	11630	319.6	1485.7	454.01
11	0	10876	66.75	28	49.13	21935.5	2997.63	11504.4	326.8	1473.36	499.77
12	0	10822	63.75	22.75	51.88	21472.7	2883.12	11318.4	305.4	1446.7	545.52
13	0	10567.4	59.25	21.75	51.5	21199	2898.12	11122.3	317.6	1440.03	591.27
14	0	10625.1	63.5	18.5	51.88	21448.7	2904.62	11154.8	315.4	1457.03	636.97
15	0	10668.6	54.25	25.5	54.13	21185	2865.62	11106.8	324.6	1393.03	682.72
16	0	10455.6	58.5	25.25	52.13	21477.7	2872.12	11108.3	310.8	1434.03	728.53
17	0	10583.6	64.5	23.5	49.13	21359.6	2875.12	11137.3	316.4	1420.7	774.23
18	0	10509.4	54.5	25.5	51.88	21260.5	2906.62	11061.3	329.2	1428.03	819.98
19	0	10705.9	67.5	25.25	53.38	21236.5	2856.62	11085.8	328	1459.7	865.79
20	0	10505.4	60.5	26.5	46.75	21326.1	2946.63	11103.3	325	1440.7	911.54	FileName: st6-8-0213.DAT	0.491587	0.0023307	1.58
JC Convert Programme V1.3
File Name Z:\Jon Blundy 19 February 2013\cgp1-8-0213.DAT	PB=	5.7e-09		Cycles =	20
Header Information
FileName: cgp1-8-0213.DAT
Date: 23/2/113
Analysis Type: Isotope Ratio
Remark: Comment
Number of Data Points: 220
Number of Species: 10
Primary Polarity: -Ve
Beam Raster: 0
Raster Reduction: 0
Secondary Polarity: +Ve
Image Field: 25
Field Aperture: 30
Contrast Aperture: 150
Species Array Information
Species	0.7	1.007	7Li	11B	16O+1H	30Si	42Ca	44Ca	45Sc	47Ti
Mass	0.7	1.01	7.02	11.01	17	29.97	41.96	43.96	44.96	46.95
Offset	75	75	75	75	75	75	75	75	75	75
Time	100	400	400	400	800	200	200	200	500	300
Detector	EM	EM	EM	EM	EM	EM	EM	EM	EM	EM
Wait Time	150	100	50	0	0	0	0	0	0	0
Hall Probe 1	2636	3276	9036	11400	14256	19092	22723	23278	23554	24085
Hall Probe 2	2	6	5	5	0	0	7	5	0	6
1	0	4396.03	8.25	75.25	17.63	14131.4	1918.05	7365.79	65.6	657.67	42.35
2	0	3992.73	7.75	75	16.38	14641.1	2062.06	7783.38	67.8	689.67	88.1
3	0	3919.47	8.5	74.25	16.5	14673.6	1978.56	7770.88	68.4	686.34	133.85
4	0	3783.96	9.25	79.5	15.75	14215.9	2031.06	7474.81	63.8	679.34	179.61
5	0	3608.44	10.25	75.5	12.75	14167.9	1983.56	7424.3	67.6	652.01	225.36
6	0	3681.2	9.5	74.25	15.25	13926.8	1963.56	7473.81	70.2	686.34	271.11
7	0	3664.44	7.5	77.25	17.5	14371	2016.06	7670.35	70.6	671.67	316.87
8	0	3698.2	9.25	67.5	15.5	14692.6	1999.56	7751.87	65.2	729.01	362.67
9	0	3694.45	6.25	81.25	18	14551.6	2055.06	7893.9	73	681.34	408.43
10	0	3706.7	9	74.75	13.75	14638.1	2093.06	7801.38	67.8	688.01	454.23
11	0	3857.22	7.25	69.25	14.38	15356.4	2080.06	8250.99	79.2	714.67	499.99
12	0	3832.96	10.5	85	16.13	15024.3	2103.06	7948.92	77	669.01	545.74
13	0	3783.96	8	74.25	14.38	14899.2	2115.56	7838.39	68.8	678.34	591.49
14	0	3682.7	9.5	90.5	14.63	14853.2	2062.56	7960.42	70.6	685.67	637.3
15	0	3732.95	9.25	79.75	14.38	14722.1	2038.06	7874.9	67.4	681.67	683.05
16	0	3692.95	8.25	72	16.5	14689.1	2050.56	7860.4	70.8	695.34	728.81
17	0	3688.2	8	71.5	18.5	14673.6	2036.56	7919.41	69.6	674.34	774.5
18	0	3699.95	9.25	80.5	16.13	14426.5	1992.06	7672.85	69.6	661.67	820.26
19	0	3604.19	9	78.5	15.25	14484	2004.06	7738.87	76.6	664.67	865.96
20	0	3640.94	12	75.25	14	14343	2005.56	7687.86	71.8	644.67	911.71	FileName: cgp1-8-0213.DAT	0.244442	0.00095632	0.5
JC Convert Programme V1.3
File Name Z:\Jon Blundy 19 February 2013\st1-9-0213.DAT	PB=	5.7e-09		Cycles =	20
Header Information
FileName: st1-9-0213.DAT
Date: 23/2/113
Analysis Type: Isotope Ratio
Remark: Comment
Number of Data Points: 220
Number of Species: 10
Primary Polarity: -Ve
Beam Raster: 0
Raster Reduction: 0
Secondary Polarity: +Ve
Image Field: 25
Field Aperture: 30
Contrast Aperture: 150
Species Array Information
Species	0.7	1.007	7Li	11B	16O+1H	30Si	42Ca	44Ca	45Sc	47Ti
Mass	0.7	1.01	7.02	11.01	17	29.97	41.96	43.96	44.96	46.95
Offset	75	75	75	75	75	75	75	75	75	75
Time	100	400	400	400	800	200	200	200	500	300
Detector	EM	EM	EM	EM	EM	EM	EM	EM	EM	EM
Wait Time	150	100	50	0	0	0	0	0	0	0
Hall Probe 1	2636	3276	9036	11400	14256	19092	22722	23278	23552	24085
Hall Probe 2	2	2	5	5	0	0	1	5	1	6
1	0	20248.9	56.5	22.25	84	19012.7	2463.59	9423.79	278	1243.02	42.29
2	0	19176.6	54.75	23	78.75	22577.4	3028.13	11532.9	340	1504.37	87.99
3	0	22848.6	72.75	25.5	98.13	22558.4	2961.63	11621	316.6	1480.7	133.74
4	0	22681.7	65	26.5	98.5	22612.9	3017.63	11379.4	331	1474.7	179.55
5	0	22898.6	66.5	24.25	99.38	22409.8	3027.13	11658	335.4	1481.37	225.3
6	0	22792.5	71	26	101.38	22559.4	2931.12	11458.9	337.6	1497.03	271.11
7	0	22782	69.5	22.25	95.5	22227.7	2941.13	11425.9	330.2	1471.03	316.87
8	0	22733.5	67.5	27.25	97.63	22099.1	2960.63	11616	327.6	1444.7	362.67
9	0	22585.1	64.75	21.75	99.5	22230.7	2933.12	11232.8	324	1471.03	408.43
10	0	22392.3	67	23.25	97.5	22012	2942.13	11429.9	330.4	1474.7	454.23
11	0	22393.5	60.25	24	95.88	21749.4	2958.63	11051.8	321.4	1477.36	499.99
12	0	22251.9	70.5	26	98.25	21700.8	2940.13	11113.8	324	1446.7	545.74
13	0	22453.3	65.25	24.25	100.5	21873.9	2919.62	11241.3	318.6	1395.03	591.49
14	0	22189.6	68.25	26.25	97.63	21750.4	2864.62	11192.3	309	1441.36	637.3
15	0	22094.3	70.25	29.25	93.75	21573.8	2879.62	11077.8	306.8	1386.36	683.11
16	0	22192.9	63.25	25.5	101.75	21608.3	2865.62	11197.8	314.4	1461.03	728.81
17	0	22014	66.25	24.25	95.63	21627.8	2854.12	11058.3	316.4	1429.36	774.56
18	0	22037.8	73.5	24.75	96.25	21277.6	2839.62	11038.8	309	1428.7	820.26
19	0	22059.5	64.5	25	94.88	21449.7	2883.62	11016.3	323.4	1448.03	866.01
20	0	22178.1	76.25	26.75	88.88	21633.3	2866.62	11048.3	304.6	1446.03	911.82	FileName: st1-9-0213.DAT	1.02059	0.00439386	2.96
NEW CALIBRATION
JC Convert Programme V1.3
File Name Z:\Jon Blundy 19 February 2013\st1-10-0213.DAT	PB=	5.3e-09		Cycles =	20
Header Information
FileName: st1-10-0213.DAT
Date: 24/2/113
Analysis Type: Isotope Ratio
Remark: Comment
Number of Data Points: 220
Number of Species: 10
Primary Polarity: -Ve
Beam Raster: 0
Raster Reduction: 0
Secondary Polarity: +Ve
Image Field: 25
Field Aperture: 30
Contrast Aperture: 150
Species Array Information
Species	0.7	1.007	7Li	11B	16O+1H	30Si	42Ca	44Ca	45Sc	47Ti
Mass	0.7	1.01	7.02	11.01	17	29.97	41.96	43.96	44.96	46.95
Offset	75	75	75	75	75	75	75	75	75	75
Time	100	400	400	400	800	200	200	200	500	300
Detector	EM	EM	EM	EM	EM	EM	EM	EM	EM	EM
Wait Time	150	100	50	0	0	0	0	0	0	0
Hall Probe 1	2631	3276	9037	11399	14258	19092	22722	23278	23555	24087
Hall Probe 2	0	0	3	6	2	0	1	5	7	5
1	0	22713	64.5	24	98.63	22230.2	2929.62	11052.8	336	1510.03	42.35
2	0	21567	63.5	27.75	97.25	21468.2	2825.62	11070.3	322.8	1475.36	88.16
3	0	21297.6	65	26	97	21516.2	2884.12	11137.8	319.8	1393.36	133.91
4	0	21014.2	64.75	24	94.75	21385.1	2825.62	11037.3	325.2	1396.36	179.72
5	0	21055.7	65	23.75	100.13	21318.6	2852.12	10999.2	310.6	1437.03	225.47
6	0	21054.2	63.5	24.5	95.5	21293.1	2817.62	10955.2	315.8	1397.36	271.28
7	0	20969.4	56.25	16.25	100.13	21053.9	2874.12	10881.2	336.2	1433.03	317.03
8	0	20695.2	63.25	25	97	20835.3	2863.12	10673.6	316	1382.03	362.84
9	0	20394.5	62.75	24.5	92.38	20905.8	2756.61	10860.7	308.8	1417.36	408.59
10	0	20532.1	69.75	22.75	95	20699.7	2738.61	10757.7	311	1371.03	454.4
11	0	20726.2	71	20.75	85.5	20448.1	2719.61	10614.1	305	1420.03	500.15
12	0	20487.6	61.5	20.75	88.63	20533.1	2745.11	10591.1	298	1361.36	545.9
13	0	20360.3	65.25	20.25	95.5	20542.1	2778.11	10603.6	300	1374.36	591.66
14	0	20498.1	59.25	23.25	92.13	20521.1	2711.61	10493.1	308	1375.36	637.41
15	0	20410.5	66.75	24.5	85.88	20467.6	2792.11	10561.6	308	1375.03	683.16
16	0	20306.7	65	23.75	87.5	20524.1	2720.61	10626.6	304.8	1395.03	728.97
17	0	20542.6	70	22.75	90.25	20243.4	2669.6	10494.1	312.2	1358.36	774.72
18	1	20549.6	64	25.5	96.75	20270.5	2716.11	10392.1	298.8	1341.69	820.48
19	0	20123.1	61.25	22.5	97.38	20177.4	2723.61	10416.6	303.6	1345.03	866.17
20	0	20424.5	62	21.5	91	20395.5	2654.1	10551.6	308.6	1368.36	911.93	FileName: st1-10-0213.DAT	0.992536	0.00404472	2.96
JC Convert Programme V1.3
File Name Z:\Jon Blundy 19 February 2013\st2-9-0213.DAT	PB=	5.4e-09		Cycles =	20
Header Information
FileName: st2-9-0213.DAT
Date: 24/2/113
Analysis Type: Isotope Ratio
Remark: Comment
Number of Data Points: 220
Number of Species: 10
Primary Polarity: -Ve
Beam Raster: 0
Raster Reduction: 0
Secondary Polarity: +Ve
Image Field: 25
Field Aperture: 30
Contrast Aperture: 150
Species Array Information
Species	0.7	1.007	7Li	11B	16O+1H	30Si	42Ca	44Ca	45Sc	47Ti
Mass	0.7	1.01	7.02	11.01	17	29.97	41.96	43.96	44.96	46.95
Offset	75	75	75	75	75	75	75	75	75	75
Time	100	400	400	400	800	200	200	200	500	300
Detector	EM	EM	EM	EM	EM	EM	EM	EM	EM	EM
Wait Time	150	100	50	0	0	0	0	0	0	0
Hall Probe 1	2631	3276	9037	11399	14257	19095	22725	23282	23554	24087
Hall Probe 2	0	0	3	6	1	0	5	3	0	5
1	1	22340.5	56.25	24	99.13	22640.4	2929.62	11820.5	331.4	1460.03	42.29
2	0	21461.4	63.75	24	98.75	22316.7	2984.63	11674.5	328.2	1519.03	88.05
3	0	21384.9	62	18.25	105.25	22628.4	2952.63	11819.5	344.4	1496.7	133.8
4	0	21378.1	68.5	25.75	89.38	22251.7	2973.63	11568.9	337.6	1491.03	179.55
5	0	21258.8	62.5	24.5	96.13	21942.5	2978.63	11754.5	350	1466.7	225.3
6	0	21256.8	59.25	21.5	96.13	21786.9	2942.13	11280.8	337.2	1454.03	271.11
7	0	21091.2	69	17	93.63	21760.4	2851.62	11442.4	338	1449.36	316.81
8	0	20938.4	68.75	25.25	90.63	21852.9	2922.62	11491.4	319	1407.36	362.62
9	0	20891.3	64.5	18.75	98	21683.8	2908.62	11331.4	336	1463.03	408.37
10	0	21156.2	59.25	23.5	99.5	21741.8	2875.12	11372.9	328.4	1428.36	454.12
11	0	20962.1	67	24.75	98	21657.8	2904.12	11361.9	331.2	1453.03	499.88
12	0	20962.1	70.75	28	97.25	21536.2	2938.63	11227.3	316.6	1455.03	545.63
13	0	20798	74	28	92	21450.7	2910.62	11179.3	316.6	1439.03	591.33
14	0	20780.3	73.5	24.5	101.25	21373.6	2901.62	11258.3	329	1479.37	637.08
15	0	20862.6	70.75	23.25	93.38	21338.6	2914.62	11122.3	334.4	1433.03	682.83
16	0	20710.7	64.25	20.5	90	21084.9	2818.12	10896.2	321	1434.03	728.59
17	0	20751.5	56	19.25	91.88	21052.4	2836.62	11010.3	319.2	1440.36	774.28
18	0	20562.9	67.25	20.25	88.75	21015.9	2873.12	10908.2	316.6	1417.03	820.04
19	0	20600.4	66.5	23.25	93	21008.9	2839.62	11148.3	317.2	1416.36	865.79
20	0	20859.1	63.25	23	93	21303.6	2848.62	11050.3	316.6	1420.7	911.54	FileName: st2-9-0213.DAT	0.968034	0.0040109	2.84
JC Convert Programme V1.3
File Name Z:\Jon Blundy 19 February 2013\st3-9-0213.DAT	PB=	6.4e-09		Cycles =	20
Header Information
FileName: st3-9-0213.DAT
Date: 24/2/113
Analysis Type: Isotope Ratio
Remark: Comment
Number of Data Points: 220
Number of Species: 10
Primary Polarity: -Ve
Beam Raster: 0
Raster Reduction: 0
Secondary Polarity: +Ve
Image Field: 25
Field Aperture: 30
Contrast Aperture: 150
Species Array Information
Species	0.7	1.007	7Li	11B	16O+1H	30Si	42Ca	44Ca	45Sc	47Ti
Mass	0.7	1.01	7.02	11.01	17	29.97	41.96	43.96	44.96	46.95
Offset	75	75	75	75	75	75	75	75	75	75
Time	100	400	400	400	800	200	200	200	500	300
Detector	EM	EM	EM	EM	EM	EM	EM	EM	EM	EM
Wait Time	150	100	50	0	0	0	0	0	0	0
Hall Probe 1	2631	3275	9036	11399	14257	19093	22723	23278	23555	24087
Hall Probe 2	0	4	5	6	1	4	7	5	7	5
1	0	9707.62	53.5	21.25	42.75	19076.3	2524.59	9763.38	284.4	1252.69	42.35
2	0	9353.77	57.25	22.25	40.25	18707.1	2435.59	9929.43	290.8	1228.02	88.16
3	0	9287	53.75	17.75	47.38	19277.4	2519.59	9833.9	275.4	1242.02	133.91
4	0	9154.47	58.5	21.25	38.13	19117.3	2553.59	9966.44	292.2	1203.02	179.72
5	0	9068.19	62.5	22	44.38	19157.3	2544.09	9998.95	285	1244.02	225.52
6	0	9167.72	54.25	22.25	39.5	18852.2	2580.1	9930.93	289	1299.69	271.28
7	0	9220.48	61	22.75	45	19764.2	2604.1	10326.5	294.4	1313.69	317.08
8	1	9402.28	54.75	25	41.63	19188.8	2501.09	10179.5	293.6	1200.35	362.89
9	0	9083.95	57.75	26	41	19767.7	2724.11	10245.5	289.8	1303.02	408.65
10	0	9305.51	57.75	23.75	42.13	20116.4	2727.11	10424.6	299.2	1329.36	454.45
11	0	9687.61	65.75	22.5	47.5	19906.2	2627.1	10476.1	298.6	1377.03	500.26
12	0	9597.84	59.25	21.25	43.75	19863.2	2650.6	10247	286.4	1355.69	546.01
13	0	9678.86	66	17.5	43.88	19739.7	2629.1	10418.1	273.6	1345.03	591.82
14	0	9666.1	62.25	19.75	47.5	19941.3	2692.61	10425.6	292.2	1307.36	637.58
15	0	9725.62	61.25	25	41.13	19953.8	2696.11	10441.1	298	1376.03	683.27
16	0	9874.41	56.75	20.25	46.5	20470.6	2820.62	10777.2	309.6	1355.69	729.03
17	0	9849.16	71	21	47.25	20695.2	2751.11	10572.6	307	1371.03	774.78
18	0	10029.7	64.25	19.5	47.5	20693.2	2818.12	10808.2	303	1399.03	820.53
19	0	9998.2	58.75	22.25	42.63	20621.7	2804.11	10752.7	307.4	1355.69	866.28
20	0	10070.2	64	20.25	50	21011.9	2786.11	10675.6	302	1317.69	912.09	FileName: st3-9-0213.DAT	0.474861	0.00183709	1.33
JC Convert Programme V1.3
File Name Z:\Jon Blundy 19 February 2013\st6-9-0213.DAT	PB=	5.3e-09		Cycles =	20
Header Information
FileName: st6-9-0213.DAT
Date: 24/2/113
Analysis Type: Isotope Ratio
Remark: Comment
Number of Data Points: 220
Number of Species: 10
Primary Polarity: -Ve
Beam Raster: 0
Raster Reduction: 0
Secondary Polarity: +Ve
Image Field: 25
Field Aperture: 30
Contrast Aperture: 150
Species Array Information
Species	0.7	1.007	7Li	11B	16O+1H	30Si	42Ca	44Ca	45Sc	47Ti
Mass	0.7	1.01	7.02	11.01	17	29.97	41.96	43.96	44.96	46.95
Offset	75	75	75	75	75	75	75	75	75	75
Time	100	400	400	400	800	200	200	200	500	300
Detector	EM	EM	EM	EM	EM	EM	EM	EM	EM	EM
Wait Time	150	100	50	0	0	0	0	0	0	0
Hall Probe 1	2631	3276	9036	11399	14256	19092	22722	23278	23554	24087
Hall Probe 2	0	0	5	6	0	0	1	5	0	5
1	0	11324.1	59.5	26.75	47.5	21572.2	2953.63	11215.3	326	1443.03	42.35
2	0	11132.8	64.75	21	48.75	21323.1	2857.62	11124.8	326	1429.03	88.16
3	0	10900.2	64.75	20.25	48	21347.1	2876.12	11128.8	328.4	1468.7	133.96
4	0	10823.7	66.75	25.75	51.5	21220.5	2863.62	11159.8	329.2	1436.36	179.72
5	0	10846.5	64.25	21.75	50	21455.2	2967.13	11083.3	316.6	1446.7	225.52
6	0	10823	63.75	25.75	51.38	21352.1	2863.12	11106.3	309.4	1450.7	271.33
7	0	10935.2	66.75	26.5	50	21329.1	2889.12	11069.8	327.8	1415.03	317.08
8	0	10936.7	61	25.25	48	21113.5	2851.12	11053.3	312.6	1423.03	362.89
9	0	10858	67	18.25	48	21171	2858.62	11165.3	325.2	1461.36	408.7
10	0	10913.7	64	23.25	53.63	21272.1	2804.61	11223.8	320.2	1412.7	454.45
11	1	10755.2	74	21.5	48.38	21112.5	2865.62	10971.8	314.4	1401.03	500.26
12	0	10826.5	58	22.25	50.88	21070.4	2864.12	11016.3	315.2	1412.03	545.96
13	0	10956.5	61.75	21.75	46.38	21247	2896.12	11052.8	320.8	1446.03	591.71
14	0	10982.2	64	19.5	48.38	21311.1	2850.62	11072.3	326.8	1461.7	637.47
15	0	10961.5	63.25	22.25	50.25	21225	2804.61	11024.8	319.8	1440.36	683.22
16	0	10573.6	63.75	22.5	48.88	20334.5	2731.11	10596.6	309.8	1387.36	728.97
17	0	10532.4	62.25	24.75	54.25	20408.5	2735.61	10595.1	312.6	1394.03	774.72
18	0	10641.1	64	23.5	46.5	20527.1	2759.11	10572.6	295.4	1365.69	820.53
19	0	10658.4	64.5	23.75	49.88	20633.7	2742.61	10915.7	316.8	1399.36	866.34
20	0	10832.2	57.25	28.75	52.38	20700.7	2763.11	10751.2	296.6	1369.03	912.09	FileName: st6-9-0213.DAT	0.507692	0.0019718	1.58
JC Convert Programme V1.3
File Name Z:\Jon Blundy 19 February 2013\cgp1-9-0213.DAT	PB=	5.1e-09		Cycles =	20
Header Information
FileName: cgp1-9-0213.DAT
Date: 24/2/113
Analysis Type: Isotope Ratio
Remark: Comment
Number of Data Points: 220
Number of Species: 10
Primary Polarity: -Ve
Beam Raster: 0
Raster Reduction: 0
Secondary Polarity: +Ve
Image Field: 25
Field Aperture: 30
Contrast Aperture: 150
Species Array Information
Species	0.7	1.007	7Li	11B	16O+1H	30Si	42Ca	44Ca	45Sc	47Ti
Mass	0.7	1.01	7.02	11.01	17	29.97	41.96	43.96	44.96	46.95
Offset	75	75	75	75	75	75	75	75	75	75
Time	100	400	400	400	800	200	200	200	500	300
Detector	EM	EM	EM	EM	EM	EM	EM	EM	EM	EM
Wait Time	150	100	50	0	0	0	0	0	0	0
Hall Probe 1	2631	3276	9037	11399	14259	19093	22723	23280	23555	24087
Hall Probe 2	0	2	3	6	3	4	7	4	7	5
1	0	4529.05	5.75	69.75	15.75	11725	1518.03	5951.01	57.6	515.67	42.29
2	0	3977.23	6.5	65.25	14.63	11480.9	1517.03	5857	61.4	616.01	88.05
3	0	3789.71	7.75	69.25	16	12839.9	1735.04	6824.18	69.2	599.67	133.8
4	1	3552.43	7.75	68.25	14.38	12802.9	1756.54	6704.15	59	577.67	179.5
5	0	3497.43	4.25	64	14.13	12633.8	1785.05	6790.17	59.8	615.34	225.25
6	0	3460.67	8.25	68.25	12.25	12662.8	1732.04	6735.66	61.6	574.67	271.06
7	0	3370.66	8	67.5	12	12528.3	1758.54	6688.65	63.8	584.67	316.87
8	0	3379.42	7.5	63.75	14.38	12387.7	1793.05	6644.14	65	563	362.67
9	0	3360.16	8	70.75	14.5	12299.2	1667.04	6548.12	60	568.67	408.43
10	0	3254.4	7.75	62.75	13.13	12088.6	1694.04	6441.1	56.4	552.67	454.23
11	0	3177.65	4.25	64	13.38	12073.6	1705.54	6512.61	64	554	500.04
12	0	3152.64	9.5	63.75	10.63	12005.6	1665.04	6311.58	58.2	541.67	545.79
13	0	3223.15	7.25	59.75	10.13	11978.1	1733.04	6431.1	57.6	553.67	591.6
14	0	3159.39	9.5	72.75	12.63	11920.6	1725.54	6330.08	55	528.34	637.41
15	0	3160.14	8.5	64.25	12.63	12050.6	1697.04	6435.1	48.2	539	683.16
16	0	3158.64	8.5	63	14	11982.6	1620.04	6328.08	51.6	556.67	728.97
17	0	3184.65	7.25	62	11.88	11775.5	1635.54	6347.08	60	546	774.78
18	0	3082.39	6	59.25	12.75	11939.1	1626.04	6333.58	58.6	539.67	820.53
19	0	3136.64	7	64	12	12067.6	1632.54	6254.57	49.6	540.67	866.34
20	0	3135.89	9	62.25	9.25	11834	1640.04	6347.08	55.8	551.67	912.15	FileName: cgp1-9-0213.DAT	0.25333	-0.00251381	0.5
