# Supplementary material for: The 2011 eruption of Nabro volcano, Eritrea: perspectives on magmatic processes from melt inclusions
Source: Contrib Mineral Petrol. 2017 Nov 27;173(1):1. doi: 10.1007/s00410-017-1425-2 (PMC6954031; doi:10.1007/s00410-017-1425-2)
Supplement: Supplementary file 5 — Supplementary material 5 (XLSX 39 KB) [file 410_2017_1425_MOESM5_ESM.xlsx]

## Sheet: Introduction
Supplementary data associated with “The 2011 eruption of Nabro volcano, Eritrea: perspectives on magmatic processes from melt inclusions”, Contributions to Mineralogy and Petrology
Amy Donovan1, Jon Blundy, Clive Oppenheimer, Iris Buisman
1 Department of Geography, King’s College London
Email: amy.donovan@kcl.ac.uk; Tel: 0207 848 1755
This file contains data from XRF, ICPMS, SIMS and EPMA analysis of samples from Nabro volcano, Eritrea.
SIMS data from the Ion Microprobe Facility, Edinburgh
XRF from Leicester
EPMA and ICPMS from University of Cambridge

## Sheet: 2011glass
SIMS and EPMA
	H2O	H2O err	CO2	CO2 err	SiO2	TiO2	Al2O3	FeOT	MnO	MgO	CaO	Na2O	K2O	P2O5	Cr2O3	SO2	Cl	F	Total	V	Sr	Y	Zr	Nb	Ba	La	Ce	Pr	Nd	Sm	Eu	Gd	Tb	Dy	Ho	Er	Tm	Yb	Lu	Hf	Ta	Th	U
NAB11-M4-2-MG2	0.125408	0.00752359	50.9469	8.10443	49.7821	4.11353	14.2206	11.4126	0.283865	4.07919	7.827	4.76992	1.85619	1.30047	0	0.0745822	0.0884557	0.191474	100	243.227	606.647	54.0435	386.736	95.7175	547.525	71.3279	152.504	18.4182	75.3091	15.0805	4.70192	13.6864	2.33689	9.91033	1.68194	4.19573	0.725863	3.88326	0.447416	7.54019	6.31476	6.1493	1.65379
NAB11-M4-2-MG1	0.230367	0.0187485	36.6063	6.9172	48.6623	4.07482	13.4825	12.3812	0.245464	4.80878	8.30284	4.27044	1.91255	1.44741	0	0.0876077	0.0914653	0.232673	100	266.453	637.398	56.048	398.521	98.0385	609.281	77.5203	164.08	19.834	82.1998	16.0688	4.91438	17.9532	2.51808	10.3407	2.06205	5.27956	0.732811	3.61263	0.503242	8.52865	6.46122	6.7903	1.48219
NAB11-M4-11-MG1	0.0928752	0.00619365	1.82157	5.34231	49.073	4.04876	13.8943	12.5316	0.206086	4.03878	8.24531	4.17758	1.98408	1.39448	0.0477314	0.0913548	0.0629898	0.203935	100	253.94	631.504	59.2796	432.705	104.558	611.986	82.584	175.04	21.0311	87.3482	17.8432	5.7333	16.5148	2.84534	12.0171	2.51994	5.42736	0.86688	4.39307	0.595005	8.24317	7.34177	8.05405	1.78687
NAB11-M4-10-MG1	0.33671	0.0162559	0	3.97071	49.1841	4.0829	13.919	12.3086	0.295338	4.13114	8.29846	4.22045	1.89941	1.41948	0	0.0358831	0.0752548	0.130076	100
EPMA only
DataSet/Point	Lava/Teph	SiO2	TiO2	Al2O3	FeOT	Fe2O3	MnO	MgO	CaO	Na2O	K2O	P2O5	Cr2O3	NiO	SO2	Cl	F	ZrO2	Total
4	Lava	59.6056	2.62109	18.4239	5.39801	0.599902	0.108462	0.13723	1.45026	8.07277	4.01351	0.0135197	0.0746123	0.0162643	0.00986021	0.017789	-0.00965691	0.0372045	100
78	Lava	60.2716	1.70246	15.141	6.932	0.770381	0.109623	0.650337	1.36629	6.96979	5.51933	0.356201	0	0	0.11209	0.39409	0.32137	0.13064	100
78	Lava	57.5591	2.30981	12.9397	10.616	1.1798	0.256612	1.07145	1.83655	6.18475	5.31059	0.579351	0.014015	0.0189498	0.133932	0.438906	0.448084	0.165219	100
78	Lava	60.2352	1.57583	15.4846	6.0809	0.675795	0.139006	0.583438	1.43877	7.40807	5.68673	0.32477	0.0299399	0.100221	0.0810709	0.274125	0.330991	0.177015	100
78	Lava	57.5059	1.58825	14.8233	6.51026	0.723511	0.118898	0.718588	2.96941	7.03441	5.39564	2.25494	0.040908	0.0671009	0.0816198	0.260163	0.583405	0.0318827	100
53	Tephra	47.5813	4.92546	11.3562	12.2987	1.36681	0.393868	2.84106	11.0806	4.68714	2.08039	1.60584	0.00631392	0.100622	0.0247546	0.15875	0.614856	0.0300663	100
53	Tephra	48.6654	4.71765	10.7528	13.7859	1.53208	0.518104	2.67	8.11054	4.12656	3.46478	2.39792	0	0	0.0277574	0.25371	0.508719	0	100
53	Tephra	50.8147	3.75479	10.5203	11.1509	1.23924	0.398968	3.01691	10.8972	3.63709	3.02415	2.00369	0	0.0548254	0.0428544	0.226444	0.361043	0.0962715	100
12	Tephra	48.6511	3.87908	13.8539	12.5633	1.3962	0.208272	4.79503	8.18964	3.87177	2.18417	1.19449	0.0115763	0.158717	0.0426496	0.0746368	0.250617	0.0322918	100
12	Tephra	49.661	3.94568	14.2849	11.1116	1.23487	0.244359	4.49396	8.72644	4.12977	1.90482	1.08205	0.0154163	0	0.0285302	0.0840891	0.280297	0	100
12	Tephra	49.2762	3.81306	14.5002	10.2417	1.1382	0.188571	3.78996	8.28668	5.7773	2.50229	1.23691	0	0	0.0378966	0.0697135	0.21218	0.0177323	100
53	Tephra	47.5813	4.92546	11.3562	12.2987	1.36681	0.393868	2.84106	11.0806	4.68714	2.08039	1.60584	0.00631392	0.100622	0.0247546	0.15875	0.614856	0.0300663	100
53	Tephra	48.7529	4.88076	11.4535	10.753	1.19502	0.208062	3.62409	11.885	3.73447	2.63702	1.54259	0.00615395	0	0.00937745	0.139099	0.374121	0	100

## Sheet: XRF
XRF of old rocks from Nabro
Sample	SiO2	TiO2	Al2O3	Fe2O3	MnO	MgO	CaO	Na2O	K2O	P2O5	SO3	LOI	Total
Nab-11-3	52.7143	2.32841	16.3519	10.6767	0.227388	3.22251	6.64687	5.34425	1.96639	0.890322	0.00908427	-0.378055	100
Nab-11-9	68.0333	0.46242	12.3829	6.50994	0.257301	0.138792	1.12656	5.81202	4.6233	0.0259295	0.197899	0.429672	100
Nab-11-17	68.2835	0.456322	12.2738	6.52501	0.260045	0.0446644	0.735674	5.97045	4.73976	0.0267168	0.0200275	0.664027	100
Nab-11-18	73.253	0.224096	9.98498	4.4462	0.125817	0.020438	0.378276	5.38612	4.11336	0.0078324	0.00192515	2.05791	100
Nab-11-20	75.7497	0.128645	11.5196	2.53495	0.0470339	0	0.194194	4.91922	4.46181	0.00307822	0.00900368	0.451066	100
Nab-11-22	72.0098	0.246485	9.92774	4.34477	0.12023	0.107442	0.731491	4.93118	4.27171	0.0173706	0.0659879	3.22584	100
Nab-11-26	75.6146	0.127762	11.6239	2.53692	0.0470704	0.0862247	0.168825	4.83986	4.5855	0.00718808	0	0.362207	100
Nab-11-27	74.4554	0.229549	10.2462	4.60267	0.129332	0	0.19072	5.68937	4.33245	0.00620292	0.00722538	0.126221	100
Nab-11-28	68.5416	0.315396	9.99148	4.52775	0.12273	0.277559	1.75104	5.30454	4.10472	0.0425708	0.171542	4.84908	100
Nab-11-33	46.3018	3.67659	15.9658	14.3688	0.20576	5.59319	8.79055	3.5106	1.2214	0.555995	0	-0.190507	100
Nab-11-37	71.0454	0.290997	11.0097	4.12866	0.0919954	0.142746	0.878602	4.61817	4.8859	0.0361249	0.0204538	2.85128	100
Nab-11-39	67.4935	0.308131	13.2666	4.51541	0.148428	0.0618148	0.666613	4.97689	5.78715	0.0242222	0.0187694	2.73248	100
Nab-11-40	68.5953	0.31034	13.278	4.48571	0.146797	0.0554179	0.549047	5.2631	5.27153	0.019561	0.00192318	2.02328	100
Nab-11-42	71.9973	0.218968	10.6493	3.95044	0.0841086	0.0190012	0.4219	5.16625	4.49813	0.0111358	0.0513696	2.9321	100
Nab-11-46	72.0465	0.20483	10.5588	3.86257	0.0829096	0.102719	0.519147	4.77223	4.65846	0.0100952	0.0169714	3.16475	100
Nab-11-50	67.7064	0.431173	13.5298	6.31258	0.249945	0.0633189	0.675149	5.98758	4.80861	0.0328438	0	0.20264	100
Nab-11-52	48.9784	2.86007	16.7162	10.7703	0.152667	5.73701	10.0235	3.28668	1.22683	0.505277	0.0448651	-0.301772	100
Nab-11-55	68.2878	0.43891	15.6517	3.14897	0.08759	0.422492	1.35053	5.72914	4.72065	0.0886281	0	0.0736289	100
Nab-11-56	74.6589	0.20777	10.9135	4.13313	0.116462	0.00694202	0.209893	5.11577	4.46605	0.0049882	0	0.166628	100
Nab-11-64	73.7786	0.195628	11.4908	3.78837	0.105938	0.0147729	0.242533	5.59032	4.32415	0.00792594	0	0.460977	100
Nab-11-65	54.635	1.89325	17.4858	9.07535	0.174953	2.0894	6.16741	5.01669	2.4469	0.697816	0	0.317368	100
Nab-11-66	57.1857	1.87134	15.502	9.96735	0.204361	1.80004	4.62982	5.08263	3.4035	0.671034	0	-0.317788	100
Nab-11-67	70.1154	0.238428	9.57078	4.37068	0.120459	0.191678	2.29465	4.47738	4.44821	0.0201457	0.00365609	4.14849	100
Nab-11-69	67.6459	0.471237	12.5258	6.66762	0.263941	0.201234	1.04402	5.67845	4.68008	0.0235439	0.0492009	0.748924	100
Nab-11-70	56.7977	1.87254	15.474	10.2714	0.212099	1.76238	4.553	5.05171	3.51346	0.67353	0.0348925	-0.216602	100
Nab-11-72	69.1496	0.532559	13.8357	5.07781	0.159348	0.287281	1.37456	5.15704	4.22505	0.082713	0	0.118269	100
Nab-11-73	55.034	1.79569	16.8409	9.23296	0.176298	1.99769	6.11262	4.53566	2.74848	0.784387	0.0770513	0.664314	100
Nab-11-74	65.9283	0.554029	14.6877	5.45642	0.181347	0.523446	1.2589	5.9065	4.79718	0.104137	0.00166557	0.600324	100
Nab-11-82	63.3538	0.649394	14.6234	5.66844	0.181152	0.584871	2.52524	5.73122	4.77563	0.152248	0.0146157	1.73996	100
Nab-11-89	48.3438	3.12031	15.1888	12.2922	0.180449	6.19902	9.58366	3.44228	1.48905	0.463381	0.0112481	-0.314213	100
Nab-11-90	66.8828	0.346014	13.3351	4.55669	0.148636	0.221034	2.31178	5.70326	4.82318	0.0364031	0.00102711	1.634	100
Nab-11-91	71.445	0.397528	11.0872	5.44755	0.146655	0.0895984	0.82459	5.56382	4.52868	0.0360735	0.00352207	0.429818	100
Nab-11-92	71.0867	0.392988	11.2672	5.583	0.157649	0.0928932	0.81694	5.48559	4.69703	0.0302999	0.00263747	0.387117	100
Nab-11-93	65.6916	0.5714	14.2464	5.18275	0.158214	0.341298	1.34703	5.3301	5.05555	0.113143	0.0097665	1.95272	100
Nab-11-95	46.8532	3.14755	15.3171	12.8052	0.189387	6.86296	10.0725	3.32815	1.16235	0.587718	0.0671693	-0.393219	100
Nab-11-96	47.8825	3.16332	14.9104	12.5634	0.196453	6.38117	9.55906	3.38205	1.39367	0.684472	0.0378001	-0.154322	100
Nab-11-98	47.4371	3.2254	14.9579	12.955	0.196936	6.63137	9.41926	3.43143	1.40112	0.685567	0.053822	-0.39484	100
Nab-11-107	57.4417	1.43021	13.8303	12.3944	0.446439	1.163	4.78	5.32323	2.61585	0.498384	0.215459	-0.139099	100

## Sheet: 2011WR
XRF and ICPMS from 2011 eruption whole rocks
	SiO2	TiO2	Al2O3	Fe2O3	MnO	MgO	CaO	Na2O	K2O	P2O5	SO3	LOI	Total	La	Ce	Pr	Nd	Sm	Eu	Gd	Tb	Dy	Ho	Er	Tm	Yb	Lu
Nab-11-12	48.6329	3.10995	15.6094	12.1718	0.207598	4.79367	8.62674	4.17174	1.40762	1.0179	0.0614784	-0.48569	99.3251	56.3801	120.129	14.7549	62.7298	12.2213	4.09352	10.5153	1.57689	8.56515	1.58408	4.08379	0.568333	3.28198	0.470665
Nab-11-53	48.4829	3.15177	15.7152	12.3162	0.210345	4.91233	8.67534	4.14039	1.37447	1.01626	0.0718744	-0.624299	99.4427
Nab-11-60	48.1054	3.19586	15.6548	12.3016	0.204475	5.10367	8.94399	4.07149	1.35486	0.994317	0.0286385	-0.699029	99.26	55.7418	116.844	14.3482	59.8893	11.8114	3.8737	10.6611	1.50465	8.11914	1.5049	3.92254	0.523661	3.12677	0.444701
Nab-11-61	47.9988	3.15079	15.6125	12.3279	0.209367	5.14332	8.80966	4.11942	1.37153	1.00429	0.023119	-0.663696	99.1071	58.1504	119.825	14.6984	61.6559	12.1673	3.91582	10.9955	1.56096	8.37503	1.58116	4.02006	0.548959	3.22773	0.452725
Nab-11-2	49.629	2.86246	15.7713	11.8317	0.220388	4.26341	7.78868	4.57356	1.65584	0.982874	0.0347995	-0.548761	99.0653	64.9937	134.476	16.5138	67.6684	13.2428	4.42913	11.3118	1.67167	9.19686	1.71554	4.44701	0.61497	3.61179	0.512463
Nab-11-4	52.0984	2.40032	16.2375	10.7287	0.225021	3.35188	6.84575	5.21194	1.90386	0.902565	0.0194394	-0.505419	99.4199	71.8862	148.075	18.2169	73.173	13.8061	4.78765	11.8038	1.79628	9.85558	1.89672	4.81343	0.672937	4.02016	0.582571
Nab-11-53	52.4559	2.14364	16.1868	10.3106	0.230227	2.90572	6.29673	5.48436	2.04563	0.838637	0.02008	-0.493407	98.4249
Nab-11-15	52.8454	2.53356	16.4388	10.9396	0.221107	3.53132	7.0693	4.9463	1.82151	0.955422	0.0194394	-0.317778	101.004	69.0166	141.281	17.5849	72.5077	13.7916	4.63969	11.8229	1.7387	9.69796	1.83152	4.77601	0.658816	3.901	0.570938
Nab-11-57	49.2956	3.10082	15.4616	12.0985	0.205454	4.85879	8.57042	4.11642	1.37839	0.990328	0.00748052	-0.633677	99.4501
Nab-11-58	47.9544	3.17897	15.7429	12.4374	0.207598	5.18551	8.86013	4.02441	1.38668	0.975662	0.0550387	-0.628524	99.3802	54.6296	115.605	14.1558	58.5395	11.4788	3.80367	10.2561	1.47416	8.0448	1.5065	3.84208	0.530369	3.06968	0.44411
Nab-11-77	48.0307	3.10964	15.5562	12.4226	0.20741	5.62018	8.79888	4.00358	1.31663	0.96739	0.0194394	-0.798371	99.2542
Nab-11-78	49.203	2.9764	15.837	12.0038	0.214259	4.48603	8.22627	4.41003	1.51172	1.0372	0.00932035	-0.667971	99.247	63.6159	131.769	16.0042	66.8165	12.7852	4.2627	11.7494	1.64068	8.95355	1.67441	4.27418	0.588497	3.45843	0.493045
Nab-11-79	50.9241	2.65701	16.1892	11.2374	0.217194	3.83568	7.47424	4.81548	1.70093	0.943455		-0.403691	99.5909
Nab-11-80	52.7966	2.27492	16.3059	10.469	0.225999	3.15856	6.63985	5.27685	1.91269	0.892592	0.00104114	-0.435751	99.5183
Nab-11-81	48.0733	3.16911	15.7145	12.3649	0.206614	5.13564	8.91823	4.09447	1.37173	0.983904		-0.667415	99.3651	59.1914	122.252	14.972	62.0929	12.1602	4.07475	11.1733	1.59602	8.53597	1.58199	4.0399	0.564022	3.26304	0.459126

## Sheet: igWR
XRF and ICPMS of ancient ignimbrites
Sample	SiO2	TiO2	Al2O3	Fe2O3	MnO	MgO	CaO	Na2O	K2O	P2O5	SO3	LOI	Total	La	Ce	Pr	Nd	Sm	Eu	Gd	Tb	Dy	Ho	Er	Tm	Yb	Lu
Nab-11-1	71.4525	0.216792	10.6133	3.81827	0.0844398	0.121699	0.63246	4.85842	4.62777	0.0367593	0.0158149	3.52184	100	131.889	263.979	31.7766	120.059	25.2972	1.25211	22.8133	3.96112	24.8016	4.97677	14.0748	2.08706	12.8276	1.82024
Nab-11-19	72.6173	0.220134	9.96494	4.47459	0.123734	0.0198444	0.181453	5.33264	4.25972	0.00602644	0.012401	2.78719	100	156.427	325.118	37.2892	142.882	28.1146	1.4222	24.5454	4.239	25.5922	5.14555	14.6579	2.19572	13.585	1.99824
Nab-11-102	70.856	0.214826	10.6298	3.82418	0.0831639	0.120662	1.91505	4.67276	4.39213	0.0154137	0.0116688	3.26428	100
Nab-11-103	72.604	0.245813	10.7285	3.90311	0.0830963	0.0687179	0.684408	5.16428	4.15666	0.0272619	0.0441242	2.28995	100
Nab-11-104	72.4058	0.210109	10.6609	3.89297	0.0821209	0.00499702	0.369402	5.05358	4.60284	0.0273154	0.0323649	2.6576	100	137.875	281.204	32.0209	120.545	24.8296	1.1429	22.293	3.88264	23.44	4.67975	13.2888	1.95984	12.144	1.75746
Nab-11-105	70.8373	0.471589	11.2852	5.80187	0.149947	0.234708	1.10293	5.57745	4.42399	0.0847064	0.0302799	-2.97694	100

## Sheet: igglass
EPMA of glass from ancient ignimbrites
Sample	SiO2	TiO2	Al2O3	FeO	MnO	MgO	CaO	Na2O	K2O	P2O5	Cr2O3	NiO	SO2	Cl	F	ZrO2	Total
103	75.1771	0.252183	10.7572	3.45365	0.0477464	0	0.0831711	4.69003	4.86736	0	-0.0319336	-0.0295719	0.0337818	0.282371	0.112332	0.243044	100
103	74.8292	0.223696	10.6116	3.86613	0.0471258	0	0.0601713	4.73837	4.88713	0.00495529	0.0376197	0.0443953	0.0304396	0.291047	0.107398	0.220763	100
103	77.4546	0	11.7378	3.60619	0.104549	0	0.0844793	3.26919	3.71955	0	0	0	0	0	0	0	100
103	74.9529	0.227496	10.5316	3.52463	0.0607838	0.0221032	0.168693	5.20384	4.61592	0.0133453	-0.0626605	0.0164731	0.00156391	0.298498	0.129908	0.232188	100
103	74.2362	0.245644	11.434	3.91804	0.134126	0.00669109	0.0883021	4.47482	4.6503	0.0169305	0.0685329	0.0666067	0.010138	0.271496	0.142946	0.235405	100
103	72.4854	0.181139	13.1273	2.73634	0.0508233	0.0143348	0.0675639	6.10962	4.7422	0	0.0495201	0.0182443	0.000701702	0.209909	0.0850062	0.121996	100
103	75.1696	0.214639	10.7887	3.68107	0.0277217	0.00672658	0.0379135	4.61301	4.71014	0	0.065839	0.0378115	-0.00142685	0.285166	0.149717	0.211785	100
103	75.7617	0.232898	10.7941	3.59108	0.0473312	0	0.0619572	4.05119	4.73708	0	-0.0342288	0.0508861	0.00294551	0.285003	0.156823	0.22721	100
102	74.6777	0.231142	11.0069	3.57373	0.0530946	0	0.064126	4.82821	4.79347	0	0.0686622	0.0490739	-0.00597959	0.228152	0.213513	0.212379	100
102	73.6388	0.240092	11.4839	3.74812	0.184015	0.00238846	0.135831	4.9708	4.72926	0.0439269	0.00280385	-0.0805846	0.0142269	0.27405	0.326908	0.204785	100
102	73.5431	0.245184	11.4033	3.76127	0.146452	0.0437094	0.120124	5.0633	4.8684	0	0.0169695	-0.0151183	0.0217004	0.277066	0.22986	0.25948	100
102	72.4169	0.288007	12.1325	4.00618	0.00815796	0.0114625	0.306492	5.0188	4.84077	0.0351102	0.0107396	0.013631	0.0104298	0.252174	0.519115	0.129495	100
102	71.9047	0.314885	12.5767	3.88006	0.0933374	0.00112825	0.271704	5.30761	4.90329	0.0332322	-0.0223599	0.0634899	0.026155	0.20606	0.279704	0.13775	100
102	74.9707	0.212535	10.473	3.79945	0.114785	0.0139197	0.0936981	4.77549	4.73092	0.0295014	-0.0144391	-0.011946	-0.00457064	0.302597	0.267175	0.216274	100
102	74.6971	0.212071	10.8895	3.47694	0.0893692	0	0.0868924	4.98249	4.79384	0	-0.0124869	-0.0323009	0.0411759	0.291946	0.241276	0.197314	100
102	75.0553	0.252365	10.7127	3.49188	0.106237	0	0.0676801	4.7655	4.77862	0.00246109	0.0557848	0.0458379	0.00748583	0.279949	0.179762	0.198528	100
102	75.052	0.24022	10.9304	3.60611	0.0411628	0	0.155088	4.50723	4.81002	0	0.0208933	-0.00187104	0.00384602	0.264752	0.131077	0.237206	100
